# Supplementary material for: 3D Structures of Plant Phytochrome A as Pr and Pfr From Solid-State NMR: Implications for Molecular Function
Source: Front Plant Sci. 2018 Apr 24;9:498. doi: 10.3389/fpls.2018.00498 (PMC5928327; doi:10.3389/fpls.2018.00498)
Supplement: Supplementary file 1 [file Data_Sheet_1.ZIP]

Archive with 2 entries (2 files):
- phyA3_qmmmopt_6Ae_Pfr.pdb
- phyA3_qmmmopt_6Ae_Pr.pdb
