# Supplementary material for: 3D Structures of Plant Phytochrome A as Pr and Pfr From Solid-State NMR: Implications for Molecular Function
Source: Front Plant Sci. 2018 Apr 24;9:498. doi: 10.3389/fpls.2018.00498 (PMC5928327; doi:10.3389/fpls.2018.00498)
Supplement: Supplementary file 1 [file Data_Sheet_1.ZIP › phyA3_qmmmopt_6Ae_Pfr.pdb]

MODEL        1
ATOM      1  CAA PCB C 590       2.657  -3.648  -0.173  0.00  0.00      CH   C  
ATOM      2  CAB PCB C 590       7.091   2.432   3.061  0.00  0.00      CH   C  
ATOM      3  CAC PCB C 590      -6.802   2.174  -0.876  0.00  0.00      CH   C  
ATOM      4  CAD PCB C 590      -2.485  -4.140   1.422  0.00  0.00      CH   C  
ATOM      5  CBA PCB C 590       2.585  -4.410  -1.512  0.00  0.00      CH   C  
ATOM      6  CBB PCB C 590       8.126   3.333   2.355  0.00  0.00      CH   C  
ATOM      7  CBC PCB C 590      -7.990   3.099  -0.590  0.00  0.00      CH   C  
ATOM      8  CBD PCB C 590      -3.090  -5.179   0.447  0.00  0.00      CH   C  
ATOM      9  CGA PCB C 590       3.646  -3.931  -2.511  0.00  0.00      CH   C  
ATOM     10  CGD PCB C 590      -2.934  -6.594   1.014  0.00  0.00      CH   C  
ATOM     11  CHA PCB C 590      -0.192  -2.316   0.343  0.00  0.00      CH   C  
ATOM     12  CHB PCB C 590       2.906   1.428   0.295  0.00  0.00      CH   C  
ATOM     13  CHD PCB C 590      -4.408   0.354   0.186  0.00  0.00      CH   C  
ATOM     14  CMA PCB C 590       4.559  -1.180  -0.941  0.00  0.00      CH   C  
ATOM     15  CMB PCB C 590       5.552  -0.067   1.763  0.00  0.00      CH   C  
ATOM     16  CMC PCB C 590      -5.058   5.241   0.066  0.00  0.00      CH   C  
ATOM     17  CMD PCB C 590      -5.120  -2.353   1.381  0.00  0.00      CH   C  
ATOM     18  C1A PCB C 590       1.012  -1.621   0.122  0.00  0.00      CH   C  
ATOM     19  C1B PCB C 590       3.958   1.933   1.002  0.00  0.00      CH   C  
ATOM     20  C1C PCB C 590      -3.455   3.647  -1.037  0.00  0.00      CH   C  
ATOM     21  C1D PCB C 590      -3.424  -0.671   0.355  0.00  0.00      CH   C  
ATOM     22  O1A PCB C 590       3.245  -3.415  -3.610  0.00  0.00      CH   O  
ATOM     23  O1D PCB C 590      -1.755  -6.978   1.212  0.00  0.00      CH   O  
ATOM     24  C2A PCB C 590       2.292  -2.185  -0.173  0.00  0.00      CH   C  
ATOM     25  C2B PCB C 590       5.150   1.371   1.678  0.00  0.00      CH   C  
ATOM     26  C2C PCB C 590      -4.915   3.975  -0.789  0.00  0.00      CH   C  
ATOM     27  C2D PCB C 590      -3.751  -1.954   0.913  0.00  0.00      CH   C  
ATOM     28  O2A PCB C 590       4.847  -4.059  -2.171  0.00  0.00      CH   O  
ATOM     29  O2D PCB C 590      -3.973  -7.288   1.271  0.00  0.00      CH   O  
ATOM     30  C3A PCB C 590       3.190  -1.114  -0.334  0.00  0.00      CH   C  
ATOM     31  C3B PCB C 590       5.803   2.391   2.303  0.00  0.00      CH   C  
ATOM     32  C3C PCB C 590      -5.501   2.662  -0.200  0.00  0.00      CH   C  
ATOM     33  C3D PCB C 590      -2.598  -2.722   0.934  0.00  0.00      CH   C  
ATOM     34  C4A PCB C 590       2.499   0.069   0.014  0.00  0.00      CH   C  
ATOM     35  C4B PCB C 590       4.995   3.614   2.171  0.00  0.00      CH   C  
ATOM     36  C4C PCB C 590      -4.342   1.652  -0.263  0.00  0.00      CH   C  
ATOM     37  C4D PCB C 590      -1.522  -1.915   0.429  0.00  0.00      CH   C  
ATOM     38  N_A PCB C 590       1.180  -0.250   0.194  0.00  0.00      CH   N  
ATOM     39  N_B PCB C 590       3.977   3.307   1.302  0.00  0.00      CH   N  
ATOM     40  N_C PCB C 590      -3.254   2.295  -0.748  0.00  0.00      CH   N  
ATOM     41  N_D PCB C 590      -2.076  -0.666   0.104  0.00  0.00      CH   N  
ATOM     42  O_B PCB C 590       5.160   4.689   2.760  0.00  0.00      CH   O  
ATOM     43  O_C PCB C 590      -2.562   4.383  -1.401  0.00  0.00      CH   O  
ATOM     44  HA1 PCB C 590       4.492  -1.506  -1.979  0.00  0.00      CH   H  
ATOM     45  HA2 PCB C 590       5.193  -1.912  -0.436  0.00  0.00      CH   H  
ATOM     46  HA3 PCB C 590       5.037  -0.197  -0.933  0.00  0.00      CH   H  
ATOM     47  HAB PCB C 590       7.493   1.422   3.190  0.00  0.00      CH   H  
ATOM     48  HAC PCB C 590      -7.023   1.170  -0.495  0.00  0.00      CH   H  
ATOM     49  HB1 PCB C 590       4.681  -0.725   1.826  0.00  0.00      CH   H  
ATOM     50  HB2 PCB C 590       6.168  -0.222   2.653  0.00  0.00      CH   H  
ATOM     51  HB3 PCB C 590       6.132  -0.397   0.900  0.00  0.00      CH   H  
ATOM     52  HBB PCB C 590       6.896   2.831   4.065  0.00  0.00      CH   H  
ATOM     53  HD1 PCB C 590      -5.543  -1.632   2.091  0.00  0.00      CH   H  
ATOM     54  HD2 PCB C 590      -5.094  -3.326   1.878  0.00  0.00      CH   H  
ATOM     55  HD3 PCB C 590      -5.836  -2.428   0.552  0.00  0.00      CH   H  
ATOM     56  HE1 PCB C 590      -4.475   6.047  -0.388  0.00  0.00      CH   H  
ATOM     57  HE2 PCB C 590      -4.687   5.074   1.083  0.00  0.00      CH   H  
ATOM     58  HE3 PCB C 590      -6.104   5.558   0.119  0.00  0.00      CH   H  
ATOM     59  HHA PCB C 590      -0.046  -3.382   0.486  0.00  0.00      CH   H  
ATOM     60  HHB PCB C 590       2.147   2.164   0.036  0.00  0.00      CH   H  
ATOM     61  HHD PCB C 590      -5.393   0.042   0.516  0.00  0.00      CH   H  
ATOM     62  HL1 PCB C 590      -7.841   4.092  -1.023  0.00  0.00      CH   H  
ATOM     63  HL2 PCB C 590      -8.135   3.218   0.494  0.00  0.00      CH   H  
ATOM     64  HL3 PCB C 590      -8.911   2.692  -1.020  0.00  0.00      CH   H  
ATOM     65  H_A PCB C 590       0.520   0.410   0.601  0.00  0.00      CH   H  
ATOM     66  H_B PCB C 590       3.172   3.910   1.191  0.00  0.00      CH   H  
ATOM     67  H_C PCB C 590      -2.339   1.877  -0.976  0.00  0.00      CH   H  
ATOM     68  H_D PCB C 590      -1.598  -0.014  -0.523  0.00  0.00      CH   H  
ATOM     69  HO1 PCB C 590       2.789  -5.463  -1.289  0.00  0.00      CH   H  
ATOM     70  HO2 PCB C 590       1.583  -4.348  -1.936  0.00  0.00      CH   H  
ATOM     71  HO3 PCB C 590      -4.140  -4.948   0.248  0.00  0.00      CH   H  
ATOM     72  HO4 PCB C 590      -2.552  -5.126  -0.507  0.00  0.00      CH   H  
ATOM     73  HO5 PCB C 590       2.025  -4.166   0.557  0.00  0.00      CH   H  
ATOM     74  HO6 PCB C 590       3.687  -3.736   0.190  0.00  0.00      CH   H  
ATOM     75  HO7 PCB C 590      -2.995  -4.231   2.392  0.00  0.00      CH   H  
ATOM     76  HO8 PCB C 590      -1.444  -4.416   1.606  0.00  0.00      CH   H  
ATOM     77  HV1 PCB C 590       7.705   4.327   2.177  0.00  0.00      CH   H  
ATOM     78  HV2 PCB C 590       8.419   2.922   1.385  0.00  0.00      CH   H  
ATOM     79  HV3 PCB C 590       9.026   3.455   2.969  0.00  0.00      CH   H  
ATOM     80  H2C PCB C 590      -5.350   4.179  -1.775  0.00  0.00      CH   H  
ATOM     81  H3C PCB C 590      -5.734   2.820   0.863  0.00  0.00      CH   H  
ATOM     82  CL   CL C  83      -8.634  -3.952   2.502  0.00  0.00      CL   C  
ATOM     83  OH2 TIP3H 592       2.679   4.613   4.103  0.00  0.00      HOH  O  
ATOM     84  H1  TIP3H 592       3.600   4.766   3.814  0.00  0.00      HOH  H  
ATOM     85  H2  TIP3H 592       2.229   5.427   3.789  0.00  0.00      HOH  H  
ATOM     86  OH2 TIP3H 597       1.456  -7.594  -0.674  0.00  0.00      HOH  O  
ATOM     87  H1  TIP3H 597       0.616  -8.003  -0.886  0.00  0.00      HOH  H  
ATOM     88  H2  TIP3H 597       1.992  -7.734  -1.453  0.00  0.00      HOH  H  
ATOM     89  OH2 TIP3H 600       6.041  -6.318  -2.823  0.00  0.00      HOH  O  
ATOM     90  H1  TIP3H 600       6.265  -6.254  -3.752  0.00  0.00      HOH  H  
ATOM     91  H2  TIP3H 600       5.666  -5.466  -2.605  0.00  0.00      HOH  H  
ATOM     92  OH2 TIP3H 606      -0.725   1.441  -1.424  0.00  0.00      HOH  O  
ATOM     93  H1  TIP3H 606      -0.615   1.903  -2.277  0.00  0.00      HOH  H  
ATOM     94  H2  TIP3H 606      -0.379   2.025  -0.714  0.00  0.00      HOH  H  
ATOM     95  OH2 TIP3H 608       5.754   0.423  -4.903  0.00  0.00      HOH  O  
ATOM     96  H1  TIP3H 608       6.014  -0.066  -5.684  0.00  0.00      HOH  H  
ATOM     97  H2  TIP3H 608       4.943   0.002  -4.617  0.00  0.00      HOH  H  
ATOM     98  OH2 TIP3H 609       4.907   3.056  -5.149  0.00  0.00      HOH  O  
ATOM     99  H1  TIP3H 609       4.293   3.125  -5.908  0.00  0.00      HOH  H  
ATOM    100  H2  TIP3H 609       5.203   2.122  -5.133  0.00  0.00      HOH  H  
ATOM    101  NA   NA N  85      -3.667   5.669  -3.444  0.00  0.00      NA   N  
ATOM    102  N   SER P  63      -8.657  11.153   4.294  0.00  0.00      PROT N  
ATOM    103  CA  SER P  63      -8.367   9.803   3.726  0.00  0.00      PROT C  
ATOM    104  C   SER P  63      -8.446   8.675   4.744  0.00  0.00      PROT C  
ATOM    105  O   SER P  63      -9.367   7.865   4.687  0.00  0.00      PROT O  
ATOM    106  CB  SER P  63      -6.990   9.820   2.990  0.00  0.00      PROT C  
ATOM    107  OG  SER P  63      -6.716   8.584   2.327  0.00  0.00      PROT O  
ATOM    108  HA  SER P  63      -9.137   9.599   2.995  0.00  0.00      PROT H  
ATOM    109  HB1 SER P  63      -7.011  10.626   2.224  0.00  0.00      PROT H  
ATOM    110  HB2 SER P  63      -6.168  10.052   3.704  0.00  0.00      PROT H  
ATOM    111  HG1 SER P  63      -6.111   8.758   1.575  0.00  0.00      PROT H  
ATOM    112  HT1 SER P  63      -9.461  11.129   4.971  0.00  0.00      PROT H  
ATOM    113  HT2 SER P  63      -8.889  11.835   3.523  0.00  0.00      PROT H  
ATOM    114  HT3 SER P  63      -7.831  11.507   4.838  0.00  0.00      PROT H  
ATOM    115  N   GLU P  64      -7.512   8.593   5.721  0.00  0.00      PROT N  
ATOM    116  CA  GLU P  64      -7.284   7.435   6.585  0.00  0.00      PROT C  
ATOM    117  C   GLU P  64      -8.490   6.887   7.349  0.00  0.00      PROT C  
ATOM    118  O   GLU P  64      -8.668   5.675   7.468  0.00  0.00      PROT O  
ATOM    119  CB  GLU P  64      -6.171   7.745   7.616  0.00  0.00      PROT C  
ATOM    120  CG  GLU P  64      -4.812   8.129   6.985  0.00  0.00      PROT C  
ATOM    121  CD  GLU P  64      -3.821   8.569   8.046  0.00  0.00      PROT C  
ATOM    122  OE1 GLU P  64      -3.845   9.782   8.384  0.00  0.00      PROT O  
ATOM    123  OE2 GLU P  64      -3.014   7.748   8.555  0.00  0.00      PROT O1-
ATOM    124  HN  GLU P  64      -6.846   9.329   5.844  0.00  0.00      PROT H  
ATOM    125  HA  GLU P  64      -6.941   6.628   5.953  0.00  0.00      PROT H  
ATOM    126  HB1 GLU P  64      -6.520   8.570   8.274  0.00  0.00      PROT H  
ATOM    127  HB2 GLU P  64      -6.004   6.854   8.263  0.00  0.00      PROT H  
ATOM    128  HG1 GLU P  64      -4.387   7.268   6.430  0.00  0.00      PROT H  
ATOM    129  HG2 GLU P  64      -4.931   8.974   6.276  0.00  0.00      PROT H  
ATOM    130  N   ILE P  67     -10.820   5.112   4.906  0.00  0.00      PROT N  
ATOM    131  CA  ILE P  67     -10.284   3.807   4.515  0.00  0.00      PROT C  
ATOM    132  C   ILE P  67     -10.610   2.751   5.574  0.00  0.00      PROT C  
ATOM    133  O   ILE P  67      -9.783   2.324   6.376  0.00  0.00      PROT O  
ATOM    134  CB  ILE P  67      -8.780   3.814   4.217  0.00  0.00      PROT C  
ATOM    135  CG1 ILE P  67      -8.396   4.926   3.215  0.00  0.00      PROT C  
ATOM    136  CG2 ILE P  67      -8.351   2.440   3.647  0.00  0.00      PROT C  
ATOM    137  CD  ILE P  67      -6.881   5.136   3.111  0.00  0.00      PROT C  
ATOM    138  HN  ILE P  67     -10.170   5.780   5.264  0.00  0.00      PROT H  
ATOM    139  HA  ILE P  67     -10.787   3.512   3.608  0.00  0.00      PROT H  
ATOM    140  HB  ILE P  67      -8.225   4.010   5.166  0.00  0.00      PROT H  
ATOM    141 HG11 ILE P  67      -8.814   4.683   2.213  0.00  0.00      PROT H  
ATOM    142 HG12 ILE P  67      -8.842   5.889   3.532  0.00  0.00      PROT H  
ATOM    143 HG21 ILE P  67      -7.274   2.445   3.392  0.00  0.00      PROT H  
ATOM    144 HG22 ILE P  67      -8.505   1.629   4.387  0.00  0.00      PROT H  
ATOM    145 HG23 ILE P  67      -8.930   2.204   2.731  0.00  0.00      PROT H  
ATOM    146  HD1 ILE P  67      -6.373   4.250   2.680  0.00  0.00      PROT H  
ATOM    147  HD2 ILE P  67      -6.658   6.009   2.460  0.00  0.00      PROT H  
ATOM    148  HD3 ILE P  67      -6.443   5.334   4.113  0.00  0.00      PROT H  
ATOM    149  N   ALA P  68     -11.877   2.313   5.611  0.00  0.00      PROT N  
ATOM    150  CA  ALA P  68     -12.402   1.415   6.612  0.00  0.00      PROT C  
ATOM    151  C   ALA P  68     -13.102   0.246   5.939  0.00  0.00      PROT C  
ATOM    152  O   ALA P  68     -14.035  -0.353   6.475  0.00  0.00      PROT O  
ATOM    153  CB  ALA P  68     -13.378   2.204   7.504  0.00  0.00      PROT C  
ATOM    154  HN  ALA P  68     -12.540   2.769   5.013  0.00  0.00      PROT H  
ATOM    155  HA  ALA P  68     -11.602   1.007   7.218  0.00  0.00      PROT H  
ATOM    156  HB1 ALA P  68     -14.260   2.553   6.925  0.00  0.00      PROT H  
ATOM    157  HB2 ALA P  68     -13.730   1.593   8.359  0.00  0.00      PROT H  
ATOM    158  HB3 ALA P  68     -12.865   3.100   7.915  0.00  0.00      PROT H  
ATOM    159  N   TYR P  69     -12.632  -0.131   4.732  0.00  0.00      PROT N  
ATOM    160  CA  TYR P  69     -13.274  -1.087   3.838  0.00  0.00      PROT C  
ATOM    161  C   TYR P  69     -12.960  -2.544   4.174  0.00  0.00      PROT C  
ATOM    162  O   TYR P  69     -13.286  -3.448   3.409  0.00  0.00      PROT O  
ATOM    163  CB  TYR P  69     -12.817  -0.865   2.367  0.00  0.00      PROT C  
ATOM    164  CG  TYR P  69     -12.770   0.589   1.975  0.00  0.00      PROT C  
ATOM    165  CD1 TYR P  69     -13.932   1.375   1.895  0.00  0.00      PROT C  
ATOM    166  CD2 TYR P  69     -11.534   1.174   1.650  0.00  0.00      PROT C  
ATOM    167  CE1 TYR P  69     -13.853   2.723   1.506  0.00  0.00      PROT C  
ATOM    168  CE2 TYR P  69     -11.455   2.515   1.258  0.00  0.00      PROT C  
ATOM    169  CZ  TYR P  69     -12.612   3.291   1.193  0.00  0.00      PROT C  
ATOM    170  OH  TYR P  69     -12.507   4.640   0.803  0.00  0.00      PROT O  
ATOM    171  HN  TYR P  69     -11.860   0.365   4.340  0.00  0.00      PROT H  
ATOM    172  HA  TYR P  69     -14.346  -0.955   3.898  0.00  0.00      PROT H  
ATOM    173  HB1 TYR P  69     -11.801  -1.288   2.208  0.00  0.00      PROT H  
ATOM    174  HB2 TYR P  69     -13.516  -1.382   1.673  0.00  0.00      PROT H  
ATOM    175  HD1 TYR P  69     -14.895   0.941   2.124  0.00  0.00      PROT H  
ATOM    176  HD2 TYR P  69     -10.640   0.576   1.693  0.00  0.00      PROT H  
ATOM    177  HE1 TYR P  69     -14.750   3.319   1.443  0.00  0.00      PROT H  
ATOM    178  HE2 TYR P  69     -10.505   2.957   1.000  0.00  0.00      PROT H  
ATOM    179  HH  TYR P  69     -13.417   4.954   0.616  0.00  0.00      PROT H  
ATOM    180  N   GLN P  71     -11.457  -5.608   4.068  0.00  0.00      PROT N  
ATOM    181  CA  GLN P  71     -11.733  -6.821   3.311  0.00  0.00      PROT C  
ATOM    182  C   GLN P  71     -10.895  -8.022   3.778  0.00  0.00      PROT C  
ATOM    183  O   GLN P  71     -10.818  -9.075   3.159  0.00  0.00      PROT O  
ATOM    184  CB  GLN P  71     -11.563  -6.482   1.803  0.00  0.00      PROT C  
ATOM    185  CG  GLN P  71     -12.398  -7.333   0.814  0.00  0.00      PROT C  
ATOM    186  CD  GLN P  71     -11.758  -8.684   0.504  0.00  0.00      PROT C  
ATOM    187  NE2 GLN P  71     -12.449  -9.777   0.885  0.00  0.00      PROT N  
ATOM    188  OE1 GLN P  71     -10.647  -8.768  -0.033  0.00  0.00      PROT O  
ATOM    189  HN  GLN P  71     -11.002  -4.882   3.566  0.00  0.00      PROT H  
ATOM    190  HA  GLN P  71     -12.771  -7.086   3.471  0.00  0.00      PROT H  
ATOM    191  HB1 GLN P  71     -11.949  -5.441   1.673  0.00  0.00      PROT H  
ATOM    192  HB2 GLN P  71     -10.492  -6.466   1.518  0.00  0.00      PROT H  
ATOM    193  HG1 GLN P  71     -13.425  -7.470   1.212  0.00  0.00      PROT H  
ATOM    194  HG2 GLN P  71     -12.481  -6.789  -0.153  0.00  0.00      PROT H  
ATOM    195 HE21 GLN P  71     -12.064 -10.670   0.679  0.00  0.00      PROT H  
ATOM    196 HE22 GLN P  71     -13.172  -9.687   1.571  0.00  0.00      PROT H  
ATOM    197  N   HSD P  72     -10.240  -7.911   4.943  0.00  0.00      PROT N  
ATOM    198  CA  HSD P  72      -9.650  -9.041   5.637  0.00  0.00      PROT C  
ATOM    199  C   HSD P  72     -10.608  -9.599   6.674  0.00  0.00      PROT C  
ATOM    200  O   HSD P  72     -10.494 -10.761   7.050  0.00  0.00      PROT O  
ATOM    201  CB  HSD P  72      -8.312  -8.647   6.298  0.00  0.00      PROT C  
ATOM    202  CG  HSD P  72      -8.346  -7.274   6.906  0.00  0.00      PROT C  
ATOM    203  CD2 HSD P  72      -8.038  -6.089   6.320  0.00  0.00      PROT C  
ATOM    204  ND1 HSD P  72      -8.827  -6.960   8.163  0.00  0.00      PROT N  
ATOM    205  CE1 HSD P  72      -8.789  -5.609   8.276  0.00  0.00      PROT C  
ATOM    206  NE2 HSD P  72      -8.328  -5.040   7.171  0.00  0.00      PROT N  
ATOM    207  HN  HSD P  72     -10.248  -7.041   5.425  0.00  0.00      PROT H  
ATOM    208  HA  HSD P  72      -9.456  -9.853   4.949  0.00  0.00      PROT H  
ATOM    209  HB1 HSD P  72      -7.988  -9.407   7.041  0.00  0.00      PROT H  
ATOM    210  HB2 HSD P  72      -7.536  -8.623   5.501  0.00  0.00      PROT H  
ATOM    211  HD1 HSD P  72      -9.092  -7.609   8.883  0.00  0.00      PROT H  
ATOM    212  HD2 HSD P  72      -7.644  -5.904   5.328  0.00  0.00      PROT H  
ATOM    213  HE1 HSD P  72      -9.100  -5.076   9.180  0.00  0.00      PROT H  
ATOM    214  N   TYR P 241      12.433  -0.704   2.017  0.00  0.00      PROT N  
ATOM    215  CA  TYR P 241      11.835   0.549   2.447  0.00  0.00      PROT C  
ATOM    216  C   TYR P 241      11.826   0.645   3.968  0.00  0.00      PROT C  
ATOM    217  O   TYR P 241      11.989  -0.357   4.664  0.00  0.00      PROT O  
ATOM    218  CB  TYR P 241      10.383   0.702   1.906  0.00  0.00      PROT C  
ATOM    219  CG  TYR P 241      10.206   0.671   0.389  0.00  0.00      PROT C  
ATOM    220  CD1 TYR P 241      11.175   1.048  -0.555  0.00  0.00      PROT C  
ATOM    221  CD2 TYR P 241       8.944   0.317  -0.115  0.00  0.00      PROT C  
ATOM    222  CE1 TYR P 241      10.902   1.068  -1.920  0.00  0.00      PROT C  
ATOM    223  CE2 TYR P 241       8.644   0.347  -1.479  0.00  0.00      PROT C  
ATOM    224  CZ  TYR P 241       9.640   0.710  -2.386  0.00  0.00      PROT C  
ATOM    225  OH  TYR P 241       9.452   0.709  -3.762  0.00  0.00      PROT O  
ATOM    226  HN  TYR P 241      11.928  -1.520   2.296  0.00  0.00      PROT H  
ATOM    227  HA  TYR P 241      12.425   1.391   2.098  0.00  0.00      PROT H  
ATOM    228  HB1 TYR P 241       9.797  -0.104   2.363  0.00  0.00      PROT H  
ATOM    229  HB2 TYR P 241       9.988   1.649   2.285  0.00  0.00      PROT H  
ATOM    230  HD1 TYR P 241      12.173   1.329  -0.236  0.00  0.00      PROT H  
ATOM    231  HD2 TYR P 241       8.167   0.015   0.579  0.00  0.00      PROT H  
ATOM    232  HE1 TYR P 241      11.672   1.371  -2.623  0.00  0.00      PROT H  
ATOM    233  HE2 TYR P 241       7.650   0.074  -1.829  0.00  0.00      PROT H  
ATOM    234  HH  TYR P 241       8.515   0.539  -3.977  0.00  0.00      PROT H  
ATOM    235  N   LYS P 242      11.679   1.868   4.525  0.00  0.00      PROT N  
ATOM    236  CA  LYS P 242      11.826   2.118   5.953  0.00  0.00      PROT C  
ATOM    237  C   LYS P 242      10.722   3.037   6.464  0.00  0.00      PROT C  
ATOM    238  O   LYS P 242      10.325   3.974   5.773  0.00  0.00      PROT O  
ATOM    239  CB  LYS P 242      13.219   2.751   6.201  0.00  0.00      PROT C  
ATOM    240  CG  LYS P 242      13.684   2.775   7.666  0.00  0.00      PROT C  
ATOM    241  CD  LYS P 242      15.199   3.031   7.767  0.00  0.00      PROT C  
ATOM    242  CE  LYS P 242      15.821   2.783   9.149  0.00  0.00      PROT C  
ATOM    243  NZ  LYS P 242      15.445   3.833  10.111  0.00  0.00      PROT N1+
ATOM    244  HN  LYS P 242      11.555   2.685   3.953  0.00  0.00      PROT H  
ATOM    245  HA  LYS P 242      11.748   1.187   6.501  0.00  0.00      PROT H  
ATOM    246  HB1 LYS P 242      13.954   2.132   5.636  0.00  0.00      PROT H  
ATOM    247  HB2 LYS P 242      13.262   3.776   5.771  0.00  0.00      PROT H  
ATOM    248  HG1 LYS P 242      13.117   3.537   8.245  0.00  0.00      PROT H  
ATOM    249  HG2 LYS P 242      13.469   1.777   8.107  0.00  0.00      PROT H  
ATOM    250  HD1 LYS P 242      15.705   2.333   7.060  0.00  0.00      PROT H  
ATOM    251  HD2 LYS P 242      15.430   4.064   7.425  0.00  0.00      PROT H  
ATOM    252  HE1 LYS P 242      15.510   1.799   9.559  0.00  0.00      PROT H  
ATOM    253  HE2 LYS P 242      16.929   2.790   9.059  0.00  0.00      PROT H  
ATOM    254  HZ1 LYS P 242      16.167   3.878  10.869  0.00  0.00      PROT H  
ATOM    255  HZ2 LYS P 242      15.402   4.771   9.640  0.00  0.00      PROT H  
ATOM    256  HZ3 LYS P 242      14.512   3.615  10.548  0.00  0.00      PROT H  
ATOM    257  N   PHE P 243      10.173   2.789   7.677  0.00  0.00      PROT N  
ATOM    258  CA  PHE P 243       9.147   3.645   8.274  0.00  0.00      PROT C  
ATOM    259  C   PHE P 243       9.715   4.603   9.293  0.00  0.00      PROT C  
ATOM    260  O   PHE P 243      10.717   4.333   9.954  0.00  0.00      PROT O  
ATOM    261  CB  PHE P 243       8.009   2.870   9.012  0.00  0.00      PROT C  
ATOM    262  CG  PHE P 243       7.051   2.221   8.038  0.00  0.00      PROT C  
ATOM    263  CD1 PHE P 243       6.139   2.998   7.305  0.00  0.00      PROT C  
ATOM    264  CD2 PHE P 243       7.031   0.830   7.875  0.00  0.00      PROT C  
ATOM    265  CE1 PHE P 243       5.247   2.406   6.410  0.00  0.00      PROT C  
ATOM    266  CE2 PHE P 243       6.135   0.233   6.985  0.00  0.00      PROT C  
ATOM    267  CZ  PHE P 243       5.241   1.017   6.252  0.00  0.00      PROT C  
ATOM    268  HN  PHE P 243      10.489   2.030   8.247  0.00  0.00      PROT H  
ATOM    269  HA  PHE P 243       8.697   4.266   7.505  0.00  0.00      PROT H  
ATOM    270  HB1 PHE P 243       8.486   2.129   9.661  0.00  0.00      PROT H  
ATOM    271  HB2 PHE P 243       7.437   3.548   9.658  0.00  0.00      PROT H  
ATOM    272  HD1 PHE P 243       6.121   4.077   7.438  0.00  0.00      PROT H  
ATOM    273  HD2 PHE P 243       7.705   0.216   8.466  0.00  0.00      PROT H  
ATOM    274  HE1 PHE P 243       4.553   3.026   5.850  0.00  0.00      PROT H  
ATOM    275  HE2 PHE P 243       6.131  -0.846   6.873  0.00  0.00      PROT H  
ATOM    276  HZ  PHE P 243       4.538   0.551   5.569  0.00  0.00      PROT H  
ATOM    277  N   HSE P 244       9.064   5.770   9.436  0.00  0.00      PROT N  
ATOM    278  CA  HSE P 244       9.456   6.828  10.345  0.00  0.00      PROT C  
ATOM    279  C   HSE P 244       8.370   7.089  11.374  0.00  0.00      PROT C  
ATOM    280  O   HSE P 244       7.313   6.462  11.360  0.00  0.00      PROT O  
ATOM    281  CB  HSE P 244       9.794   8.084   9.524  0.00  0.00      PROT C  
ATOM    282  CG  HSE P 244      11.042   7.841   8.736  0.00  0.00      PROT C  
ATOM    283  CD2 HSE P 244      11.273   7.143   7.591  0.00  0.00      PROT C  
ATOM    284  ND1 HSE P 244      12.236   8.234   9.300  0.00  0.00      PROT N  
ATOM    285  CE1 HSE P 244      13.170   7.791   8.487  0.00  0.00      PROT C  
ATOM    286  NE2 HSE P 244      12.645   7.110   7.445  0.00  0.00      PROT N  
ATOM    287  HN  HSE P 244       8.261   5.970   8.868  0.00  0.00      PROT H  
ATOM    288  HA  HSE P 244      10.333   6.537  10.909  0.00  0.00      PROT H  
ATOM    289  HB1 HSE P 244       8.968   8.306   8.817  0.00  0.00      PROT H  
ATOM    290  HB2 HSE P 244       9.953   8.971  10.174  0.00  0.00      PROT H  
ATOM    291  HD2 HSE P 244      10.574   6.660   6.924  0.00  0.00      PROT H  
ATOM    292  HE1 HSE P 244      14.239   7.920   8.655  0.00  0.00      PROT H  
ATOM    293  HE2 HSE P 244      13.186   6.633   6.740  0.00  0.00      PROT H  
ATOM    294  N   ASP P 247       4.667   7.617  10.929  0.00  0.00      PROT N  
ATOM    295  CA  ASP P 247       4.245   6.487  10.116  0.00  0.00      PROT C  
ATOM    296  C   ASP P 247       4.294   6.726   8.617  0.00  0.00      PROT C  
ATOM    297  O   ASP P 247       3.738   5.956   7.837  0.00  0.00      PROT O  
ATOM    298  CB  ASP P 247       2.893   5.852  10.532  0.00  0.00      PROT C  
ATOM    299  CG  ASP P 247       2.942   5.464  11.985  0.00  0.00      PROT C  
ATOM    300  OD1 ASP P 247       3.777   4.586  12.324  0.00  0.00      PROT O  
ATOM    301  OD2 ASP P 247       2.148   6.007  12.797  0.00  0.00      PROT O1-
ATOM    302  HN  ASP P 247       5.570   7.508  11.343  0.00  0.00      PROT H  
ATOM    303  HA  ASP P 247       5.001   5.731  10.282  0.00  0.00      PROT H  
ATOM    304  HB1 ASP P 247       2.063   6.561  10.352  0.00  0.00      PROT H  
ATOM    305  HB2 ASP P 247       2.695   4.932   9.943  0.00  0.00      PROT H  
ATOM    306  N   HSE P 248       5.018   7.755   8.141  0.00  0.00      PROT N  
ATOM    307  CA  HSE P 248       5.286   7.891   6.720  0.00  0.00      PROT C  
ATOM    308  C   HSE P 248       6.543   7.105   6.391  0.00  0.00      PROT C  
ATOM    309  O   HSE P 248       7.237   6.599   7.278  0.00  0.00      PROT O  
ATOM    310  CB  HSE P 248       5.426   9.359   6.266  0.00  0.00      PROT C  
ATOM    311  CG  HSE P 248       4.249  10.206   6.639  0.00  0.00      PROT C  
ATOM    312  CD2 HSE P 248       3.777  10.544   7.863  0.00  0.00      PROT C  
ATOM    313  ND1 HSE P 248       3.430  10.723   5.655  0.00  0.00      PROT N  
ATOM    314  CE1 HSE P 248       2.477  11.368   6.303  0.00  0.00      PROT C  
ATOM    315  NE2 HSE P 248       2.637  11.282   7.641  0.00  0.00      PROT N  
ATOM    316  HN  HSE P 248       5.505   8.379   8.757  0.00  0.00      PROT H  
ATOM    317  HA  HSE P 248       4.473   7.459   6.151  0.00  0.00      PROT H  
ATOM    318  HB1 HSE P 248       6.324   9.818   6.725  0.00  0.00      PROT H  
ATOM    319  HB2 HSE P 248       5.542   9.400   5.163  0.00  0.00      PROT H  
ATOM    320  HD2 HSE P 248       4.151  10.280   8.836  0.00  0.00      PROT H  
ATOM    321  HE1 HSE P 248       1.636  11.883   5.834  0.00  0.00      PROT H  
ATOM    322  HE2 HSE P 248       1.983  11.570   8.356  0.00  0.00      PROT H  
ATOM    323  N   GLY P 249       6.863   6.934   5.096  0.00  0.00      PROT N  
ATOM    324  CA  GLY P 249       7.924   6.019   4.705  0.00  0.00      PROT C  
ATOM    325  C   GLY P 249       8.916   6.615   3.758  0.00  0.00      PROT C  
ATOM    326  O   GLY P 249       8.587   7.430   2.901  0.00  0.00      PROT O  
ATOM    327  HN  GLY P 249       6.317   7.341   4.355  0.00  0.00      PROT H  
ATOM    328  HA1 GLY P 249       7.438   5.209   4.189  0.00  0.00      PROT H  
ATOM    329  HA2 GLY P 249       8.483   5.681   5.565  0.00  0.00      PROT H  
ATOM    330  N   GLU P 250      10.182   6.182   3.871  0.00  0.00      PROT N  
ATOM    331  CA  GLU P 250      11.226   6.523   2.929  0.00  0.00      PROT C  
ATOM    332  C   GLU P 250      11.680   5.277   2.196  0.00  0.00      PROT C  
ATOM    333  O   GLU P 250      11.638   4.157   2.711  0.00  0.00      PROT O  
ATOM    334  CB  GLU P 250      12.481   7.136   3.603  0.00  0.00      PROT C  
ATOM    335  CG  GLU P 250      12.246   8.499   4.299  0.00  0.00      PROT C  
ATOM    336  CD  GLU P 250      13.528   9.107   4.853  0.00  0.00      PROT C  
ATOM    337  OE1 GLU P 250      14.630   8.513   4.696  0.00  0.00      PROT O  
ATOM    338  OE2 GLU P 250      13.439  10.204   5.463  0.00  0.00      PROT O1-
ATOM    339  HN  GLU P 250      10.415   5.504   4.573  0.00  0.00      PROT H  
ATOM    340  HA  GLU P 250      10.858   7.216   2.187  0.00  0.00      PROT H  
ATOM    341  HB1 GLU P 250      12.867   6.412   4.355  0.00  0.00      PROT H  
ATOM    342  HB2 GLU P 250      13.276   7.278   2.835  0.00  0.00      PROT H  
ATOM    343  HG1 GLU P 250      11.803   9.230   3.596  0.00  0.00      PROT H  
ATOM    344  HG2 GLU P 250      11.539   8.374   5.145  0.00  0.00      PROT H  
ATOM    345  N   VAL P 251      12.187   5.457   0.964  0.00  0.00      PROT N  
ATOM    346  CA  VAL P 251      12.964   4.439   0.290  0.00  0.00      PROT C  
ATOM    347  C   VAL P 251      14.385   4.496   0.824  0.00  0.00      PROT C  
ATOM    348  O   VAL P 251      15.017   5.554   0.844  0.00  0.00      PROT O  
ATOM    349  CB  VAL P 251      12.960   4.627  -1.222  0.00  0.00      PROT C  
ATOM    350  CG1 VAL P 251      11.497   4.600  -1.713  0.00  0.00      PROT C  
ATOM    351  CG2 VAL P 251      13.808   3.538  -1.917  0.00  0.00      PROT C  
ATOM    352  HN  VAL P 251      12.132   6.341   0.492  0.00  0.00      PROT H  
ATOM    353  HA  VAL P 251      12.551   3.467   0.517  0.00  0.00      PROT H  
ATOM    354  HB  VAL P 251      13.387   5.625  -1.481  0.00  0.00      PROT H  
ATOM    355 HG11 VAL P 251      10.928   5.475  -1.337  0.00  0.00      PROT H  
ATOM    356 HG12 VAL P 251      11.463   4.629  -2.823  0.00  0.00      PROT H  
ATOM    357 HG13 VAL P 251      10.978   3.684  -1.369  0.00  0.00      PROT H  
ATOM    358 HG21 VAL P 251      13.691   3.619  -3.018  0.00  0.00      PROT H  
ATOM    359 HG22 VAL P 251      14.888   3.656  -1.687  0.00  0.00      PROT H  
ATOM    360 HG23 VAL P 251      13.492   2.522  -1.609  0.00  0.00      PROT H  
ATOM    361  N   PHE P 252      14.930   3.359   1.299  0.00  0.00      PROT N  
ATOM    362  CA  PHE P 252      16.302   3.295   1.766  0.00  0.00      PROT C  
ATOM    363  C   PHE P 252      17.182   2.795   0.634  0.00  0.00      PROT C  
ATOM    364  O   PHE P 252      18.190   3.403   0.273  0.00  0.00      PROT O  
ATOM    365  CB  PHE P 252      16.418   2.371   3.011  0.00  0.00      PROT C  
ATOM    366  CG  PHE P 252      17.741   2.586   3.704  0.00  0.00      PROT C  
ATOM    367  CD1 PHE P 252      17.852   3.553   4.717  0.00  0.00      PROT C  
ATOM    368  CD2 PHE P 252      18.889   1.871   3.319  0.00  0.00      PROT C  
ATOM    369  CE1 PHE P 252      19.085   3.803   5.332  0.00  0.00      PROT C  
ATOM    370  CE2 PHE P 252      20.128   2.126   3.925  0.00  0.00      PROT C  
ATOM    371  CZ  PHE P 252      20.224   3.094   4.933  0.00  0.00      PROT C  
ATOM    372  HN  PHE P 252      14.418   2.502   1.310  0.00  0.00      PROT H  
ATOM    373  HA  PHE P 252      16.648   4.287   2.031  0.00  0.00      PROT H  
ATOM    374  HB1 PHE P 252      15.614   2.632   3.733  0.00  0.00      PROT H  
ATOM    375  HB2 PHE P 252      16.311   1.298   2.745  0.00  0.00      PROT H  
ATOM    376  HD1 PHE P 252      16.983   4.122   5.014  0.00  0.00      PROT H  
ATOM    377  HD2 PHE P 252      18.816   1.128   2.539  0.00  0.00      PROT H  
ATOM    378  HE1 PHE P 252      19.159   4.555   6.105  0.00  0.00      PROT H  
ATOM    379  HE2 PHE P 252      21.004   1.569   3.622  0.00  0.00      PROT H  
ATOM    380  HZ  PHE P 252      21.170   3.302   5.412  0.00  0.00      PROT H  
ATOM    381  N   HSP P 267       9.899   9.050  -1.171  0.00  0.00      PROT N  
ATOM    382  CA  HSP P 267       9.257   8.936   0.115  0.00  0.00      PROT C  
ATOM    383  C   HSP P 267       7.782   8.840  -0.167  0.00  0.00      PROT C  
ATOM    384  O   HSP P 267       7.340   9.362  -1.187  0.00  0.00      PROT O  
ATOM    385  CB  HSP P 267       9.499  10.181   0.997  0.00  0.00      PROT C  
ATOM    386  CG  HSP P 267      10.909  10.690   0.951  0.00  0.00      PROT C  
ATOM    387  CD2 HSP P 267      12.085  10.075   1.208  0.00  0.00      PROT C  
ATOM    388  ND1 HSP P 267      11.204  11.959   0.542  0.00  0.00      PROT N  
ATOM    389  CE1 HSP P 267      12.517  12.118   0.550  0.00  0.00      PROT C  
ATOM    390  NE2 HSP P 267      13.069  10.987   0.954  0.00  0.00      PROT N  
ATOM    391  HN  HSP P 267       9.331   9.476  -1.874  0.00  0.00      PROT H  
ATOM    392  HA  HSP P 267       9.568   8.025   0.605  0.00  0.00      PROT H  
ATOM    393  HB1 HSP P 267       8.843  11.016   0.663  0.00  0.00      PROT H  
ATOM    394  HB2 HSP P 267       9.240   9.943   2.050  0.00  0.00      PROT H  
ATOM    395  HD1 HSP P 267      10.518  12.666   0.267  0.00  0.00      PROT H  
ATOM    396  HD2 HSP P 267      12.277   9.052   1.510  0.00  0.00      PROT H  
ATOM    397  HE1 HSP P 267      13.055  13.025   0.305  0.00  0.00      PROT H  
ATOM    398  HE2 HSP P 267      14.076  10.824   1.010  0.00  0.00      PROT H  
ATOM    399  N   TYR P 268       6.994   8.167   0.690  0.00  0.00      PROT N  
ATOM    400  CA  TYR P 268       5.584   7.913   0.414  0.00  0.00      PROT C  
ATOM    401  C   TYR P 268       4.758   8.165   1.678  0.00  0.00      PROT C  
ATOM    402  O   TYR P 268       5.278   7.982   2.784  0.00  0.00      PROT O  
ATOM    403  CB  TYR P 268       5.319   6.453  -0.086  0.00  0.00      PROT C  
ATOM    404  CG  TYR P 268       6.250   5.935  -1.175  0.00  0.00      PROT C  
ATOM    405  CD1 TYR P 268       6.522   6.608  -2.383  0.00  0.00      PROT C  
ATOM    406  CD2 TYR P 268       6.833   4.672  -1.013  0.00  0.00      PROT C  
ATOM    407  CE1 TYR P 268       7.332   6.051  -3.367  0.00  0.00      PROT C  
ATOM    408  CE2 TYR P 268       7.640   4.098  -1.995  0.00  0.00      PROT C  
ATOM    409  CZ  TYR P 268       7.887   4.782  -3.183  0.00  0.00      PROT C  
ATOM    410  OH  TYR P 268       8.680   4.276  -4.176  0.00  0.00      PROT O  
ATOM    411  HN  TYR P 268       7.365   7.794   1.547  0.00  0.00      PROT H  
ATOM    412  HA  TYR P 268       5.253   8.610  -0.348  0.00  0.00      PROT H  
ATOM    413  HB1 TYR P 268       5.408   5.814   0.795  0.00  0.00      PROT H  
ATOM    414  HB2 TYR P 268       4.271   6.390  -0.415  0.00  0.00      PROT H  
ATOM    415  HD1 TYR P 268       6.106   7.593  -2.560  0.00  0.00      PROT H  
ATOM    416  HD2 TYR P 268       6.633   4.104  -0.111  0.00  0.00      PROT H  
ATOM    417  HE1 TYR P 268       7.535   6.587  -4.290  0.00  0.00      PROT H  
ATOM    418  HE2 TYR P 268       8.075   3.113  -1.834  0.00  0.00      PROT H  
ATOM    419  HH  TYR P 268       8.806   3.325  -4.026  0.00  0.00      PROT H  
ATOM    420  N   PRO P 269       3.506   8.618   1.602  0.00  0.00      PROT N  
ATOM    421  CA  PRO P 269       2.782   9.122   2.763  0.00  0.00      PROT C  
ATOM    422  C   PRO P 269       2.126   8.030   3.593  0.00  0.00      PROT C  
ATOM    423  O   PRO P 269       1.894   6.922   3.107  0.00  0.00      PROT O  
ATOM    424  CB  PRO P 269       1.711  10.025   2.131  0.00  0.00      PROT C  
ATOM    425  CG  PRO P 269       1.392   9.328   0.809  0.00  0.00      PROT C  
ATOM    426  CD  PRO P 269       2.758   8.828   0.360  0.00  0.00      PROT C  
ATOM    427  HA  PRO P 269       3.450   9.678   3.401  0.00  0.00      PROT H  
ATOM    428  HB1 PRO P 269       2.160  11.022   1.920  0.00  0.00      PROT H  
ATOM    429  HB2 PRO P 269       0.817  10.173   2.770  0.00  0.00      PROT H  
ATOM    430  HG1 PRO P 269       0.909   9.994   0.066  0.00  0.00      PROT H  
ATOM    431  HG2 PRO P 269       0.729   8.456   0.995  0.00  0.00      PROT H  
ATOM    432  HD1 PRO P 269       3.262   9.612  -0.242  0.00  0.00      PROT H  
ATOM    433  HD2 PRO P 269       2.664   7.885  -0.224  0.00  0.00      PROT H  
ATOM    434  N   ALA P 270       1.765   8.339   4.855  0.00  0.00      PROT N  
ATOM    435  CA  ALA P 270       1.104   7.459   5.809  0.00  0.00      PROT C  
ATOM    436  C   ALA P 270      -0.280   6.937   5.406  0.00  0.00      PROT C  
ATOM    437  O   ALA P 270      -0.784   5.961   5.959  0.00  0.00      PROT O  
ATOM    438  CB  ALA P 270       0.997   8.176   7.166  0.00  0.00      PROT C  
ATOM    439  HN  ALA P 270       2.041   9.237   5.216  0.00  0.00      PROT H  
ATOM    440  HA  ALA P 270       1.732   6.588   5.937  0.00  0.00      PROT H  
ATOM    441  HB1 ALA P 270       2.007   8.459   7.531  0.00  0.00      PROT H  
ATOM    442  HB2 ALA P 270       0.389   9.102   7.077  0.00  0.00      PROT H  
ATOM    443  HB3 ALA P 270       0.530   7.519   7.931  0.00  0.00      PROT H  
ATOM    444  N   THR P 271      -0.918   7.546   4.388  0.00  0.00      PROT N  
ATOM    445  CA  THR P 271      -2.150   7.067   3.768  0.00  0.00      PROT C  
ATOM    446  C   THR P 271      -1.969   5.748   3.025  0.00  0.00      PROT C  
ATOM    447  O   THR P 271      -2.931   4.982   2.865  0.00  0.00      PROT O  
ATOM    448  CB  THR P 271      -2.716   8.059   2.760  0.00  0.00      PROT C  
ATOM    449  CG2 THR P 271      -3.253   9.284   3.506  0.00  0.00      PROT C  
ATOM    450  OG1 THR P 271      -1.700   8.537   1.887  0.00  0.00      PROT O  
ATOM    451  HN  THR P 271      -0.528   8.367   3.977  0.00  0.00      PROT H  
ATOM    452  HA  THR P 271      -2.882   6.893   4.544  0.00  0.00      PROT H  
ATOM    453  HB  THR P 271      -3.552   7.613   2.168  0.00  0.00      PROT H  
ATOM    454  HG1 THR P 271      -1.571   7.855   1.186  0.00  0.00      PROT H  
ATOM    455 HG21 THR P 271      -3.668  10.022   2.786  0.00  0.00      PROT H  
ATOM    456 HG22 THR P 271      -4.057   8.988   4.208  0.00  0.00      PROT H  
ATOM    457 HG23 THR P 271      -2.445   9.783   4.081  0.00  0.00      PROT H  
ATOM    458  N   ASP P 272      -0.715   5.471   2.536  0.00  0.00      PROT N  
ATOM    459  CA  ASP P 272      -0.590   4.536   1.418  0.00  0.00      PROT C  
ATOM    460  C   ASP P 272      -0.264   3.108   1.923  0.00  0.00      PROT C  
ATOM    461  O   ASP P 272      -0.201   2.151   1.120  0.00  0.00      PROT O  
ATOM    462  CB  ASP P 272       0.413   5.064   0.373  0.00  0.00      PROT C  
ATOM    463  CG  ASP P 272      -0.187   6.189  -0.521  0.00  0.00      PROT C  
ATOM    464  OD1 ASP P 272      -1.138   6.855  -0.056  0.00  0.00      PROT O  
ATOM    465  OD2 ASP P 272       0.362   6.361  -1.649  0.00  0.00      PROT O1-
ATOM    466  HN  ASP P 272      -0.134   6.302   2.500  0.00  0.00      PROT H  
ATOM    467  HA  ASP P 272      -1.526   4.401   0.860  0.00  0.00      PROT H  
ATOM    468  HB1 ASP P 272       1.304   5.465   0.881  0.00  0.00      PROT H  
ATOM    469  HB2 ASP P 272       0.747   4.249  -0.277  0.00  0.00      PROT H  
ATOM    470  N   ILE P 273      -0.163   2.984   3.253  0.00  0.00      PROT N  
ATOM    471  CA  ILE P 273      -0.321   1.768   4.046  0.00  0.00      PROT C  
ATOM    472  C   ILE P 273      -1.475   2.123   4.974  0.00  0.00      PROT C  
ATOM    473  O   ILE P 273      -1.300   2.996   5.826  0.00  0.00      PROT O  
ATOM    474  CB  ILE P 273       0.979   1.359   4.807  0.00  0.00      PROT C  
ATOM    475  CG1 ILE P 273       1.966   0.736   3.797  0.00  0.00      PROT C  
ATOM    476  CG2 ILE P 273       0.802   0.440   6.039  0.00  0.00      PROT C  
ATOM    477  CD  ILE P 273       1.701  -0.736   3.459  0.00  0.00      PROT C  
ATOM    478  HN  ILE P 273      -0.218   3.879   3.743  0.00  0.00      PROT H  
ATOM    479  HA  ILE P 273      -0.627   0.964   3.373  0.00  0.00      PROT H  
ATOM    480  HB  ILE P 273       1.424   2.296   5.155  0.00  0.00      PROT H  
ATOM    481 HG11 ILE P 273       1.965   1.337   2.883  0.00  0.00      PROT H  
ATOM    482 HG12 ILE P 273       2.980   0.826   4.205  0.00  0.00      PROT H  
ATOM    483 HG21 ILE P 273       0.252  -0.479   5.804  0.00  0.00      PROT H  
ATOM    484 HG22 ILE P 273       1.787   0.157   6.425  0.00  0.00      PROT H  
ATOM    485 HG23 ILE P 273       0.269   0.953   6.846  0.00  0.00      PROT H  
ATOM    486  HD1 ILE P 273       0.675  -0.908   3.110  0.00  0.00      PROT H  
ATOM    487  HD2 ILE P 273       2.370  -1.085   2.667  0.00  0.00      PROT H  
ATOM    488  HD3 ILE P 273       1.862  -1.378   4.329  0.00  0.00      PROT H  
ATOM    489  N   PRO P 274      -2.652   1.511   4.904  0.00  0.00      PROT N  
ATOM    490  CA  PRO P 274      -3.674   1.723   5.923  0.00  0.00      PROT C  
ATOM    491  C   PRO P 274      -3.271   1.135   7.273  0.00  0.00      PROT C  
ATOM    492  O   PRO P 274      -2.604   0.102   7.308  0.00  0.00      PROT O  
ATOM    493  CB  PRO P 274      -4.906   1.016   5.332  0.00  0.00      PROT C  
ATOM    494  CG  PRO P 274      -4.701   1.127   3.819  0.00  0.00      PROT C  
ATOM    495  CD  PRO P 274      -3.196   0.934   3.674  0.00  0.00      PROT C  
ATOM    496  HA  PRO P 274      -3.833   2.785   6.046  0.00  0.00      PROT H  
ATOM    497  HB1 PRO P 274      -5.851   1.500   5.657  0.00  0.00      PROT H  
ATOM    498  HB2 PRO P 274      -4.923  -0.058   5.618  0.00  0.00      PROT H  
ATOM    499  HG1 PRO P 274      -4.964   2.158   3.488  0.00  0.00      PROT H  
ATOM    500  HG2 PRO P 274      -5.294   0.389   3.244  0.00  0.00      PROT H  
ATOM    501  HD1 PRO P 274      -2.817   1.455   2.765  0.00  0.00      PROT H  
ATOM    502  HD2 PRO P 274      -2.931  -0.145   3.637  0.00  0.00      PROT H  
ATOM    503  N   ALA P 277      -4.144  -2.404   7.793  0.00  0.00      PROT N  
ATOM    504  CA  ALA P 277      -3.269  -3.237   6.989  0.00  0.00      PROT C  
ATOM    505  C   ALA P 277      -1.935  -3.430   7.697  0.00  0.00      PROT C  
ATOM    506  O   ALA P 277      -1.466  -4.553   7.836  0.00  0.00      PROT O  
ATOM    507  CB  ALA P 277      -3.055  -2.629   5.586  0.00  0.00      PROT C  
ATOM    508  HN  ALA P 277      -4.031  -1.417   7.679  0.00  0.00      PROT H  
ATOM    509  HA  ALA P 277      -3.709  -4.221   6.884  0.00  0.00      PROT H  
ATOM    510  HB1 ALA P 277      -2.510  -1.663   5.646  0.00  0.00      PROT H  
ATOM    511  HB2 ALA P 277      -2.461  -3.320   4.949  0.00  0.00      PROT H  
ATOM    512  HB3 ALA P 277      -4.032  -2.438   5.095  0.00  0.00      PROT H  
ATOM    513  N   LEU P 280      -2.064  -6.058  10.419  0.00  0.00      PROT N  
ATOM    514  CA  LEU P 280      -2.257  -7.396   9.882  0.00  0.00      PROT C  
ATOM    515  C   LEU P 280      -0.928  -8.106   9.652  0.00  0.00      PROT C  
ATOM    516  O   LEU P 280      -0.791  -9.317   9.829  0.00  0.00      PROT O  
ATOM    517  CB  LEU P 280      -3.080  -7.291   8.573  0.00  0.00      PROT C  
ATOM    518  CG  LEU P 280      -3.547  -8.619   7.946  0.00  0.00      PROT C  
ATOM    519  CD1 LEU P 280      -4.953  -8.450   7.356  0.00  0.00      PROT C  
ATOM    520  CD2 LEU P 280      -2.588  -9.108   6.847  0.00  0.00      PROT C  
ATOM    521  HN  LEU P 280      -2.273  -5.301   9.804  0.00  0.00      PROT H  
ATOM    522  HA  LEU P 280      -2.810  -7.977  10.608  0.00  0.00      PROT H  
ATOM    523  HB1 LEU P 280      -3.984  -6.689   8.816  0.00  0.00      PROT H  
ATOM    524  HB2 LEU P 280      -2.511  -6.720   7.810  0.00  0.00      PROT H  
ATOM    525  HG  LEU P 280      -3.599  -9.397   8.746  0.00  0.00      PROT H  
ATOM    526 HD11 LEU P 280      -5.285  -9.396   6.880  0.00  0.00      PROT H  
ATOM    527 HD12 LEU P 280      -5.682  -8.180   8.147  0.00  0.00      PROT H  
ATOM    528 HD13 LEU P 280      -4.950  -7.652   6.583  0.00  0.00      PROT H  
ATOM    529 HD21 LEU P 280      -1.577  -9.305   7.258  0.00  0.00      PROT H  
ATOM    530 HD22 LEU P 280      -2.966 -10.051   6.399  0.00  0.00      PROT H  
ATOM    531 HD23 LEU P 280      -2.502  -8.348   6.041  0.00  0.00      PROT H  
ATOM    532  N   PHE P 281       0.125  -7.334   9.321  0.00  0.00      PROT N  
ATOM    533  CA  PHE P 281       1.458  -7.836   9.040  0.00  0.00      PROT C  
ATOM    534  C   PHE P 281       2.231  -8.257  10.298  0.00  0.00      PROT C  
ATOM    535  O   PHE P 281       3.383  -8.683  10.240  0.00  0.00      PROT O  
ATOM    536  CB  PHE P 281       2.285  -6.788   8.242  0.00  0.00      PROT C  
ATOM    537  CG  PHE P 281       1.549  -6.175   7.064  0.00  0.00      PROT C  
ATOM    538  CD1 PHE P 281       0.615  -6.877   6.274  0.00  0.00      PROT C  
ATOM    539  CD2 PHE P 281       1.813  -4.833   6.743  0.00  0.00      PROT C  
ATOM    540  CE1 PHE P 281      -0.069  -6.237   5.231  0.00  0.00      PROT C  
ATOM    541  CE2 PHE P 281       1.149  -4.195   5.689  0.00  0.00      PROT C  
ATOM    542  CZ  PHE P 281       0.201  -4.896   4.935  0.00  0.00      PROT C  
ATOM    543  HN  PHE P 281      -0.002  -6.350   9.198  0.00  0.00      PROT H  
ATOM    544  HA  PHE P 281       1.357  -8.727   8.435  0.00  0.00      PROT H  
ATOM    545  HB1 PHE P 281       2.574  -5.960   8.927  0.00  0.00      PROT H  
ATOM    546  HB2 PHE P 281       3.204  -7.266   7.846  0.00  0.00      PROT H  
ATOM    547  HD1 PHE P 281       0.394  -7.912   6.485  0.00  0.00      PROT H  
ATOM    548  HD2 PHE P 281       2.529  -4.286   7.335  0.00  0.00      PROT H  
ATOM    549  HE1 PHE P 281      -0.806  -6.781   4.656  0.00  0.00      PROT H  
ATOM    550  HE2 PHE P 281       1.356  -3.159   5.473  0.00  0.00      PROT H  
ATOM    551  HZ  PHE P 281      -0.317  -4.408   4.123  0.00  0.00      PROT H  
ATOM    552  N   ARG P 287       4.270 -12.013   2.853  0.00  0.00      PROT N  
ATOM    553  CA  ARG P 287       3.032 -11.773   2.141  0.00  0.00      PROT C  
ATOM    554  C   ARG P 287       3.269 -11.781   0.636  0.00  0.00      PROT C  
ATOM    555  O   ARG P 287       4.228 -11.193   0.137  0.00  0.00      PROT O  
ATOM    556  CB  ARG P 287       2.450 -10.434   2.637  0.00  0.00      PROT C  
ATOM    557  CG  ARG P 287       1.031 -10.094   2.161  0.00  0.00      PROT C  
ATOM    558  CD  ARG P 287       0.278  -9.211   3.169  0.00  0.00      PROT C  
ATOM    559  NE  ARG P 287      -1.140  -9.053   2.720  0.00  0.00      PROT N  
ATOM    560  CZ  ARG P 287      -2.018 -10.053   2.604  0.00  0.00      PROT C  
ATOM    561  NH1 ARG P 287      -1.855 -11.234   3.182  0.00  0.00      PROT N1+
ATOM    562  NH2 ARG P 287      -3.096  -9.878   1.840  0.00  0.00      PROT N  
ATOM    563  HN  ARG P 287       4.989 -11.331   2.689  0.00  0.00      PROT H  
ATOM    564  HA  ARG P 287       2.325 -12.558   2.363  0.00  0.00      PROT H  
ATOM    565  HB1 ARG P 287       2.416 -10.520   3.747  0.00  0.00      PROT H  
ATOM    566  HB2 ARG P 287       3.145  -9.605   2.403  0.00  0.00      PROT H  
ATOM    567  HG1 ARG P 287       1.062  -9.605   1.164  0.00  0.00      PROT H  
ATOM    568  HG2 ARG P 287       0.482 -11.050   2.046  0.00  0.00      PROT H  
ATOM    569  HD1 ARG P 287       0.290  -9.639   4.191  0.00  0.00      PROT H  
ATOM    570  HD2 ARG P 287       0.754  -8.206   3.215  0.00  0.00      PROT H  
ATOM    571  HE  ARG P 287      -1.388  -8.230   2.177  0.00  0.00      PROT H  
ATOM    572 HH11 ARG P 287      -2.364 -11.999   2.777  0.00  0.00      PROT H  
ATOM    573 HH12 ARG P 287      -1.009 -11.418   3.690  0.00  0.00      PROT H  
ATOM    574 HH21 ARG P 287      -3.616 -10.696   1.620  0.00  0.00      PROT H  
ATOM    575 HH22 ARG P 287      -3.308  -8.952   1.495  0.00  0.00      PROT H  
ATOM    576  N   ILE P 289       1.476 -12.088  -3.548  0.00  0.00      PROT N  
ATOM    577  CA  ILE P 289       0.320 -11.972  -4.432  0.00  0.00      PROT C  
ATOM    578  C   ILE P 289       0.430 -12.944  -5.604  0.00  0.00      PROT C  
ATOM    579  O   ILE P 289       1.251 -12.773  -6.509  0.00  0.00      PROT O  
ATOM    580  CB  ILE P 289       0.102 -10.553  -4.960  0.00  0.00      PROT C  
ATOM    581  CG1 ILE P 289       0.300  -9.509  -3.834  0.00  0.00      PROT C  
ATOM    582  CG2 ILE P 289      -1.328 -10.474  -5.548  0.00  0.00      PROT C  
ATOM    583  CD  ILE P 289       0.095  -8.056  -4.280  0.00  0.00      PROT C  
ATOM    584  HN  ILE P 289       2.312 -11.620  -3.835  0.00  0.00      PROT H  
ATOM    585  HA  ILE P 289      -0.574 -12.231  -3.881  0.00  0.00      PROT H  
ATOM    586  HB  ILE P 289       0.841 -10.324  -5.761  0.00  0.00      PROT H  
ATOM    587 HG11 ILE P 289      -0.413  -9.740  -3.011  0.00  0.00      PROT H  
ATOM    588 HG12 ILE P 289       1.329  -9.588  -3.418  0.00  0.00      PROT H  
ATOM    589 HG21 ILE P 289      -1.509  -9.479  -6.004  0.00  0.00      PROT H  
ATOM    590 HG22 ILE P 289      -1.490 -11.232  -6.342  0.00  0.00      PROT H  
ATOM    591 HG23 ILE P 289      -2.081 -10.639  -4.749  0.00  0.00      PROT H  
ATOM    592  HD1 ILE P 289      -0.955  -7.880  -4.592  0.00  0.00      PROT H  
ATOM    593  HD2 ILE P 289       0.321  -7.361  -3.443  0.00  0.00      PROT H  
ATOM    594  HD3 ILE P 289       0.760  -7.806  -5.134  0.00  0.00      PROT H  
ATOM    595  N   ARG P 317      -5.534 -15.382   0.462  0.00  0.00      PROT N  
ATOM    596  CA  ARG P 317      -6.444 -14.272   0.246  0.00  0.00      PROT C  
ATOM    597  C   ARG P 317      -5.971 -13.317  -0.845  0.00  0.00      PROT C  
ATOM    598  O   ARG P 317      -4.788 -12.982  -0.942  0.00  0.00      PROT O  
ATOM    599  CB  ARG P 317      -6.697 -13.505   1.575  0.00  0.00      PROT C  
ATOM    600  CG  ARG P 317      -7.458 -12.174   1.404  0.00  0.00      PROT C  
ATOM    601  CD  ARG P 317      -7.831 -11.461   2.702  0.00  0.00      PROT C  
ATOM    602  NE  ARG P 317      -8.379 -10.121   2.325  0.00  0.00      PROT N  
ATOM    603  CZ  ARG P 317      -7.635  -9.098   1.893  0.00  0.00      PROT C  
ATOM    604  NH1 ARG P 317      -6.332  -9.015   2.132  0.00  0.00      PROT N1+
ATOM    605  NH2 ARG P 317      -8.227  -8.114   1.225  0.00  0.00      PROT N  
ATOM    606  HN  ARG P 317      -4.930 -15.330   1.253  0.00  0.00      PROT H  
ATOM    607  HA  ARG P 317      -7.390 -14.670  -0.090  0.00  0.00      PROT H  
ATOM    608  HB1 ARG P 317      -7.267 -14.174   2.257  0.00  0.00      PROT H  
ATOM    609  HB2 ARG P 317      -5.718 -13.292   2.060  0.00  0.00      PROT H  
ATOM    610  HG1 ARG P 317      -6.811 -11.487   0.811  0.00  0.00      PROT H  
ATOM    611  HG2 ARG P 317      -8.387 -12.351   0.815  0.00  0.00      PROT H  
ATOM    612  HD1 ARG P 317      -8.634 -12.028   3.212  0.00  0.00      PROT H  
ATOM    613  HD2 ARG P 317      -6.965 -11.360   3.389  0.00  0.00      PROT H  
ATOM    614  HE  ARG P 317      -9.373  -9.972   2.282  0.00  0.00      PROT H  
ATOM    615 HH11 ARG P 317      -5.815  -8.223   1.820  0.00  0.00      PROT H  
ATOM    616 HH12 ARG P 317      -5.950  -9.591   2.868  0.00  0.00      PROT H  
ATOM    617 HH21 ARG P 317      -7.628  -7.377   0.907  0.00  0.00      PROT H  
ATOM    618 HH22 ARG P 317      -9.091  -8.356   0.767  0.00  0.00      PROT H  
ATOM    619  N   ALA P 318      -6.909 -12.835  -1.688  0.00  0.00      PROT N  
ATOM    620  CA  ALA P 318      -6.650 -11.821  -2.689  0.00  0.00      PROT C  
ATOM    621  C   ALA P 318      -6.617 -10.408  -2.080  0.00  0.00      PROT C  
ATOM    622  O   ALA P 318      -7.430 -10.111  -1.201  0.00  0.00      PROT O  
ATOM    623  CB  ALA P 318      -7.729 -11.901  -3.787  0.00  0.00      PROT C  
ATOM    624  HN  ALA P 318      -7.865 -13.115  -1.590  0.00  0.00      PROT H  
ATOM    625  HA  ALA P 318      -5.695 -12.037  -3.138  0.00  0.00      PROT H  
ATOM    626  HB1 ALA P 318      -7.732 -12.913  -4.246  0.00  0.00      PROT H  
ATOM    627  HB2 ALA P 318      -8.739 -11.719  -3.359  0.00  0.00      PROT H  
ATOM    628  HB3 ALA P 318      -7.546 -11.155  -4.589  0.00  0.00      PROT H  
ATOM    629  N   PRO P 319      -5.733  -9.486  -2.462  0.00  0.00      PROT N  
ATOM    630  CA  PRO P 319      -5.715  -8.133  -1.910  0.00  0.00      PROT C  
ATOM    631  C   PRO P 319      -6.911  -7.317  -2.384  0.00  0.00      PROT C  
ATOM    632  O   PRO P 319      -7.562  -7.704  -3.351  0.00  0.00      PROT O  
ATOM    633  CB  PRO P 319      -4.392  -7.559  -2.444  0.00  0.00      PROT C  
ATOM    634  CG  PRO P 319      -4.216  -8.250  -3.797  0.00  0.00      PROT C  
ATOM    635  CD  PRO P 319      -4.739  -9.661  -3.525  0.00  0.00      PROT C  
ATOM    636  HA  PRO P 319      -5.743  -8.171  -0.831  0.00  0.00      PROT H  
ATOM    637  HB1 PRO P 319      -3.563  -7.874  -1.770  0.00  0.00      PROT H  
ATOM    638  HB2 PRO P 319      -4.390  -6.454  -2.524  0.00  0.00      PROT H  
ATOM    639  HG1 PRO P 319      -3.166  -8.246  -4.151  0.00  0.00      PROT H  
ATOM    640  HG2 PRO P 319      -4.868  -7.755  -4.549  0.00  0.00      PROT H  
ATOM    641  HD1 PRO P 319      -3.919 -10.308  -3.143  0.00  0.00      PROT H  
ATOM    642  HD2 PRO P 319      -5.192 -10.106  -4.438  0.00  0.00      PROT H  
ATOM    643  N   HSE P 320      -7.232  -6.199  -1.693  0.00  0.00      PROT N  
ATOM    644  CA  HSE P 320      -8.348  -5.315  -2.015  0.00  0.00      PROT C  
ATOM    645  C   HSE P 320      -8.158  -4.545  -3.325  0.00  0.00      PROT C  
ATOM    646  O   HSE P 320      -7.035  -4.318  -3.779  0.00  0.00      PROT O  
ATOM    647  CB  HSE P 320      -9.709  -6.067  -1.951  0.00  0.00      PROT C  
ATOM    648  CG  HSE P 320     -10.951  -5.234  -1.859  0.00  0.00      PROT C  
ATOM    649  CD2 HSE P 320     -11.276  -4.203  -1.037  0.00  0.00      PROT C  
ATOM    650  ND1 HSE P 320     -12.003  -5.523  -2.711  0.00  0.00      PROT N  
ATOM    651  CE1 HSE P 320     -12.945  -4.653  -2.392  0.00  0.00      PROT C  
ATOM    652  NE2 HSE P 320     -12.557  -3.835  -1.388  0.00  0.00      PROT N  
ATOM    653  HN  HSE P 320      -6.682  -5.946  -0.897  0.00  0.00      PROT H  
ATOM    654  HA  HSE P 320      -8.356  -4.563  -1.239  0.00  0.00      PROT H  
ATOM    655  HB1 HSE P 320      -9.791  -6.741  -2.832  0.00  0.00      PROT H  
ATOM    656  HB2 HSE P 320      -9.707  -6.713  -1.051  0.00  0.00      PROT H  
ATOM    657  HD2 HSE P 320     -10.703  -3.729  -0.254  0.00  0.00      PROT H  
ATOM    658  HE1 HSE P 320     -13.928  -4.592  -2.863  0.00  0.00      PROT H  
ATOM    659  HE2 HSE P 320     -13.099  -3.070  -1.011  0.00  0.00      PROT H  
ATOM    660  N   SER P 321      -9.262  -4.077  -3.947  0.00  0.00      PROT N  
ATOM    661  CA  SER P 321      -9.296  -3.441  -5.260  0.00  0.00      PROT C  
ATOM    662  C   SER P 321      -8.418  -2.212  -5.427  0.00  0.00      PROT C  
ATOM    663  O   SER P 321      -7.824  -1.988  -6.480  0.00  0.00      PROT O  
ATOM    664  CB  SER P 321     -10.745  -3.083  -5.676  0.00  0.00      PROT C  
ATOM    665  OG  SER P 321     -11.348  -2.102  -4.822  0.00  0.00      PROT O  
ATOM    666  HN  SER P 321     -10.165  -4.225  -3.543  0.00  0.00      PROT H  
ATOM    667  HA  SER P 321      -8.928  -4.168  -5.968  0.00  0.00      PROT H  
ATOM    668  HB1 SER P 321     -10.744  -2.715  -6.727  0.00  0.00      PROT H  
ATOM    669  HB2 SER P 321     -11.365  -4.007  -5.652  0.00  0.00      PROT H  
ATOM    670  HG1 SER P 321     -11.871  -1.548  -5.436  0.00  0.00      PROT H  
ATOM    671  N   CYS P 322      -8.263  -1.409  -4.356  0.00  0.00      PROT N  
ATOM    672  CA  CYS P 322      -7.380  -0.255  -4.298  0.00  0.00      PROT C  
ATOM    673  C   CYS P 322      -5.924  -0.626  -4.568  0.00  0.00      PROT C  
ATOM    674  O   CYS P 322      -5.211   0.045  -5.314  0.00  0.00      PROT O  
ATOM    675  CB  CYS P 322      -7.496   0.404  -2.894  0.00  0.00      PROT C  
ATOM    676  SG  CYS P 322      -6.536   1.952  -2.701  0.00  0.00      PROT S  
ATOM    677  HN  CYS P 322      -8.778  -1.627  -3.528  0.00  0.00      PROT H  
ATOM    678  HA  CYS P 322      -7.685   0.441  -5.073  0.00  0.00      PROT H  
ATOM    679  HB1 CYS P 322      -8.564   0.599  -2.751  0.00  0.00      PROT H  
ATOM    680  HB2 CYS P 322      -7.175  -0.335  -2.152  0.00  0.00      PROT H  
ATOM    681  N   HSE P 323      -5.453  -1.756  -4.005  0.00  0.00      PROT N  
ATOM    682  CA  HSE P 323      -4.098  -2.221  -4.233  0.00  0.00      PROT C  
ATOM    683  C   HSE P 323      -3.901  -2.758  -5.640  0.00  0.00      PROT C  
ATOM    684  O   HSE P 323      -2.870  -2.532  -6.266  0.00  0.00      PROT O  
ATOM    685  CB  HSE P 323      -3.631  -3.309  -3.227  0.00  0.00      PROT C  
ATOM    686  CG  HSE P 323      -2.159  -3.591  -3.370  0.00  0.00      PROT C  
ATOM    687  CD2 HSE P 323      -1.552  -4.682  -3.952  0.00  0.00      PROT C  
ATOM    688  ND1 HSE P 323      -1.207  -2.628  -3.051  0.00  0.00      PROT N  
ATOM    689  CE1 HSE P 323      -0.060  -3.137  -3.458  0.00  0.00      PROT C  
ATOM    690  NE2 HSE P 323      -0.211  -4.377  -3.996  0.00  0.00      PROT N  
ATOM    691  HN  HSE P 323      -6.055  -2.351  -3.475  0.00  0.00      PROT H  
ATOM    692  HA  HSE P 323      -3.435  -1.366  -4.132  0.00  0.00      PROT H  
ATOM    693  HB1 HSE P 323      -3.860  -2.898  -2.236  0.00  0.00      PROT H  
ATOM    694  HB2 HSE P 323      -4.245  -4.204  -3.378  0.00  0.00      PROT H  
ATOM    695  HD2 HSE P 323      -1.947  -5.604  -4.349  0.00  0.00      PROT H  
ATOM    696  HE1 HSE P 323       0.918  -2.682  -3.387  0.00  0.00      PROT H  
ATOM    697  HE2 HSE P 323       0.554  -4.905  -4.436  0.00  0.00      PROT H  
ATOM    698  N   LEU P 324      -4.918  -3.431  -6.212  0.00  0.00      PROT N  
ATOM    699  CA  LEU P 324      -4.909  -3.883  -7.597  0.00  0.00      PROT C  
ATOM    700  C   LEU P 324      -4.771  -2.738  -8.601  0.00  0.00      PROT C  
ATOM    701  O   LEU P 324      -4.092  -2.862  -9.624  0.00  0.00      PROT O  
ATOM    702  CB  LEU P 324      -6.184  -4.701  -7.913  0.00  0.00      PROT C  
ATOM    703  CG  LEU P 324      -6.358  -5.966  -7.047  0.00  0.00      PROT C  
ATOM    704  CD1 LEU P 324      -7.703  -6.640  -7.351  0.00  0.00      PROT C  
ATOM    705  CD2 LEU P 324      -5.213  -6.967  -7.267  0.00  0.00      PROT C  
ATOM    706  HN  LEU P 324      -5.744  -3.623  -5.685  0.00  0.00      PROT H  
ATOM    707  HA  LEU P 324      -4.037  -4.507  -7.733  0.00  0.00      PROT H  
ATOM    708  HB1 LEU P 324      -7.078  -4.053  -7.772  0.00  0.00      PROT H  
ATOM    709  HB2 LEU P 324      -6.166  -5.019  -8.979  0.00  0.00      PROT H  
ATOM    710  HG  LEU P 324      -6.367  -5.676  -5.969  0.00  0.00      PROT H  
ATOM    711 HD11 LEU P 324      -8.548  -5.946  -7.162  0.00  0.00      PROT H  
ATOM    712 HD12 LEU P 324      -7.738  -6.952  -8.414  0.00  0.00      PROT H  
ATOM    713 HD13 LEU P 324      -7.840  -7.538  -6.711  0.00  0.00      PROT H  
ATOM    714 HD21 LEU P 324      -4.250  -6.565  -6.891  0.00  0.00      PROT H  
ATOM    715 HD22 LEU P 324      -5.430  -7.917  -6.734  0.00  0.00      PROT H  
ATOM    716 HD23 LEU P 324      -5.111  -7.191  -8.349  0.00  0.00      PROT H  
ATOM    717  N   TYR P 326      -3.206   0.207  -7.574  0.00  0.00      PROT N  
ATOM    718  CA  TYR P 326      -1.849   0.648  -7.245  0.00  0.00      PROT C  
ATOM    719  C   TYR P 326      -0.784  -0.148  -7.998  0.00  0.00      PROT C  
ATOM    720  O   TYR P 326       0.113   0.424  -8.616  0.00  0.00      PROT O  
ATOM    721  CB  TYR P 326      -1.576   0.599  -5.706  0.00  0.00      PROT C  
ATOM    722  CG  TYR P 326      -0.687   1.684  -5.109  0.00  0.00      PROT C  
ATOM    723  CD1 TYR P 326       0.719   1.621  -5.076  0.00  0.00      PROT C  
ATOM    724  CD2 TYR P 326      -1.282   2.782  -4.467  0.00  0.00      PROT C  
ATOM    725  CE1 TYR P 326       1.489   2.591  -4.424  0.00  0.00      PROT C  
ATOM    726  CE2 TYR P 326      -0.535   3.773  -3.821  0.00  0.00      PROT C  
ATOM    727  CZ  TYR P 326       0.868   3.686  -3.788  0.00  0.00      PROT C  
ATOM    728  OH  TYR P 326       1.640   4.592  -3.148  0.00  0.00      PROT O  
ATOM    729  HN  TYR P 326      -3.763  -0.127  -6.810  0.00  0.00      PROT H  
ATOM    730  HA  TYR P 326      -1.767   1.676  -7.580  0.00  0.00      PROT H  
ATOM    731  HB1 TYR P 326      -2.577   0.713  -5.271  0.00  0.00      PROT H  
ATOM    732  HB2 TYR P 326      -1.241  -0.408  -5.430  0.00  0.00      PROT H  
ATOM    733  HD1 TYR P 326       1.227   0.780  -5.548  0.00  0.00      PROT H  
ATOM    734  HD2 TYR P 326      -2.367   2.865  -4.459  0.00  0.00      PROT H  
ATOM    735  HE1 TYR P 326       2.576   2.534  -4.400  0.00  0.00      PROT H  
ATOM    736  HE2 TYR P 326      -1.036   4.601  -3.330  0.00  0.00      PROT H  
ATOM    737  HH  TYR P 326       1.092   5.226  -2.589  0.00  0.00      PROT H  
ATOM    738  N   MET P 327      -0.925  -1.497  -8.041  0.00  0.00      PROT N  
ATOM    739  CA  MET P 327      -0.143  -2.417  -8.865  0.00  0.00      PROT C  
ATOM    740  C   MET P 327      -0.106  -2.049 -10.340  0.00  0.00      PROT C  
ATOM    741  O   MET P 327       0.940  -2.077 -10.988  0.00  0.00      PROT O  
ATOM    742  CB  MET P 327      -0.678  -3.870  -8.776  0.00  0.00      PROT C  
ATOM    743  CG  MET P 327      -0.442  -4.540  -7.414  0.00  0.00      PROT C  
ATOM    744  SD  MET P 327      -1.063  -6.248  -7.316  0.00  0.00      PROT S  
ATOM    745  CE  MET P 327       0.326  -7.029  -8.189  0.00  0.00      PROT C  
ATOM    746  HN  MET P 327      -1.644  -1.918  -7.476  0.00  0.00      PROT H  
ATOM    747  HA  MET P 327       0.874  -2.395  -8.514  0.00  0.00      PROT H  
ATOM    748  HB1 MET P 327      -1.768  -3.874  -8.997  0.00  0.00      PROT H  
ATOM    749  HB2 MET P 327      -0.177  -4.499  -9.547  0.00  0.00      PROT H  
ATOM    750  HG1 MET P 327       0.646  -4.523  -7.185  0.00  0.00      PROT H  
ATOM    751  HG2 MET P 327      -0.938  -3.930  -6.630  0.00  0.00      PROT H  
ATOM    752  HE1 MET P 327       0.216  -8.135  -8.200  0.00  0.00      PROT H  
ATOM    753  HE2 MET P 327       0.384  -6.688  -9.244  0.00  0.00      PROT H  
ATOM    754  HE3 MET P 327       1.292  -6.791  -7.694  0.00  0.00      PROT H  
ATOM    755  N   MET P 330       2.296   1.310 -11.122  0.00  0.00      PROT N  
ATOM    756  CA  MET P 330       3.748   1.157 -11.088  0.00  0.00      PROT C  
ATOM    757  C   MET P 330       4.231  -0.105 -11.808  0.00  0.00      PROT C  
ATOM    758  O   MET P 330       5.370  -0.547 -11.633  0.00  0.00      PROT O  
ATOM    759  CB  MET P 330       4.311   1.283  -9.644  0.00  0.00      PROT C  
ATOM    760  CG  MET P 330       3.580   0.507  -8.530  0.00  0.00      PROT C  
ATOM    761  SD  MET P 330       3.470  -1.280  -8.783  0.00  0.00      PROT S  
ATOM    762  CE  MET P 330       3.068  -1.692  -7.068  0.00  0.00      PROT C  
ATOM    763  HN  MET P 330       1.767   0.733 -10.500  0.00  0.00      PROT H  
ATOM    764  HA  MET P 330       4.213   1.961 -11.639  0.00  0.00      PROT H  
ATOM    765  HB1 MET P 330       5.389   1.013  -9.632  0.00  0.00      PROT H  
ATOM    766  HB2 MET P 330       4.255   2.360  -9.361  0.00  0.00      PROT H  
ATOM    767  HG1 MET P 330       4.125   0.709  -7.580  0.00  0.00      PROT H  
ATOM    768  HG2 MET P 330       2.561   0.931  -8.401  0.00  0.00      PROT H  
ATOM    769  HE1 MET P 330       2.848  -2.774  -6.948  0.00  0.00      PROT H  
ATOM    770  HE2 MET P 330       3.924  -1.449  -6.403  0.00  0.00      PROT H  
ATOM    771  HE3 MET P 330       2.183  -1.121  -6.714  0.00  0.00      PROT H  
ATOM    772  N   SER P 332       3.207  -3.544 -11.812  0.00  0.00      PROT N  
ATOM    773  CA  SER P 332       3.414  -4.809 -11.119  0.00  0.00      PROT C  
ATOM    774  C   SER P 332       2.339  -5.815 -11.469  0.00  0.00      PROT C  
ATOM    775  O   SER P 332       1.146  -5.509 -11.526  0.00  0.00      PROT O  
ATOM    776  CB  SER P 332       3.466  -4.662  -9.582  0.00  0.00      PROT C  
ATOM    777  OG  SER P 332       3.911  -5.869  -8.967  0.00  0.00      PROT O  
ATOM    778  HN  SER P 332       2.402  -3.002 -11.542  0.00  0.00      PROT H  
ATOM    779  HA  SER P 332       4.359  -5.243 -11.415  0.00  0.00      PROT H  
ATOM    780  HB1 SER P 332       4.204  -3.866  -9.337  0.00  0.00      PROT H  
ATOM    781  HB2 SER P 332       2.471  -4.356  -9.187  0.00  0.00      PROT H  
ATOM    782  HG1 SER P 332       3.635  -5.854  -8.037  0.00  0.00      PROT H  
ATOM    783  N   SER P 335       4.268  -9.971  -6.966  0.00  0.00      PROT N  
ATOM    784  CA  SER P 335       4.857  -9.246  -5.850  0.00  0.00      PROT C  
ATOM    785  C   SER P 335       5.024 -10.129  -4.630  0.00  0.00      PROT C  
ATOM    786  O   SER P 335       4.251 -11.063  -4.394  0.00  0.00      PROT O  
ATOM    787  CB  SER P 335       4.023  -8.018  -5.401  0.00  0.00      PROT C  
ATOM    788  OG  SER P 335       3.913  -7.059  -6.451  0.00  0.00      PROT O  
ATOM    789  HN  SER P 335       3.803 -10.831  -6.760  0.00  0.00      PROT H  
ATOM    790  HA  SER P 335       5.850  -8.923  -6.135  0.00  0.00      PROT H  
ATOM    791  HB1 SER P 335       3.006  -8.341  -5.087  0.00  0.00      PROT H  
ATOM    792  HB2 SER P 335       4.512  -7.518  -4.538  0.00  0.00      PROT H  
ATOM    793  HG1 SER P 335       4.340  -7.484  -7.224  0.00  0.00      PROT H  
ATOM    794  N   LEU P 336       6.063  -9.836  -3.828  0.00  0.00      PROT N  
ATOM    795  CA  LEU P 336       6.398 -10.537  -2.604  0.00  0.00      PROT C  
ATOM    796  C   LEU P 336       6.899  -9.514  -1.600  0.00  0.00      PROT C  
ATOM    797  O   LEU P 336       7.893  -8.839  -1.850  0.00  0.00      PROT O  
ATOM    798  CB  LEU P 336       7.527 -11.565  -2.887  0.00  0.00      PROT C  
ATOM    799  CG  LEU P 336       8.149 -12.271  -1.662  0.00  0.00      PROT C  
ATOM    800  CD1 LEU P 336       7.144 -13.170  -0.930  0.00  0.00      PROT C  
ATOM    801  CD2 LEU P 336       9.390 -13.070  -2.092  0.00  0.00      PROT C  
ATOM    802  HN  LEU P 336       6.665  -9.073  -4.065  0.00  0.00      PROT H  
ATOM    803  HA  LEU P 336       5.521 -11.016  -2.190  0.00  0.00      PROT H  
ATOM    804  HB1 LEU P 336       7.129 -12.338  -3.581  0.00  0.00      PROT H  
ATOM    805  HB2 LEU P 336       8.344 -11.040  -3.431  0.00  0.00      PROT H  
ATOM    806  HG  LEU P 336       8.507 -11.499  -0.938  0.00  0.00      PROT H  
ATOM    807 HD11 LEU P 336       6.315 -12.571  -0.498  0.00  0.00      PROT H  
ATOM    808 HD12 LEU P 336       6.712 -13.920  -1.623  0.00  0.00      PROT H  
ATOM    809 HD13 LEU P 336       7.652 -13.710  -0.103  0.00  0.00      PROT H  
ATOM    810 HD21 LEU P 336       9.132 -13.809  -2.878  0.00  0.00      PROT H  
ATOM    811 HD22 LEU P 336      10.163 -12.384  -2.500  0.00  0.00      PROT H  
ATOM    812 HD23 LEU P 336       9.824 -13.611  -1.226  0.00  0.00      PROT H  
ATOM    813  N   VAL P 337       6.251  -9.360  -0.430  0.00  0.00      PROT N  
ATOM    814  CA  VAL P 337       6.674  -8.398   0.579  0.00  0.00      PROT C  
ATOM    815  C   VAL P 337       6.882  -9.076   1.921  0.00  0.00      PROT C  
ATOM    816  O   VAL P 337       6.035  -9.809   2.430  0.00  0.00      PROT O  
ATOM    817  CB  VAL P 337       5.752  -7.181   0.677  0.00  0.00      PROT C  
ATOM    818  CG1 VAL P 337       4.326  -7.566   1.096  0.00  0.00      PROT C  
ATOM    819  CG2 VAL P 337       6.324  -6.124   1.643  0.00  0.00      PROT C  
ATOM    820  HN  VAL P 337       5.465  -9.945  -0.195  0.00  0.00      PROT H  
ATOM    821  HA  VAL P 337       7.641  -8.005   0.305  0.00  0.00      PROT H  
ATOM    822  HB  VAL P 337       5.703  -6.720  -0.338  0.00  0.00      PROT H  
ATOM    823 HG11 VAL P 337       3.642  -6.698   0.972  0.00  0.00      PROT H  
ATOM    824 HG12 VAL P 337       3.926  -8.416   0.507  0.00  0.00      PROT H  
ATOM    825 HG13 VAL P 337       4.310  -7.851   2.168  0.00  0.00      PROT H  
ATOM    826 HG21 VAL P 337       5.685  -5.215   1.621  0.00  0.00      PROT H  
ATOM    827 HG22 VAL P 337       6.339  -6.504   2.687  0.00  0.00      PROT H  
ATOM    828 HG23 VAL P 337       7.353  -5.836   1.355  0.00  0.00      PROT H  
ATOM    829  N   LEU P 365       5.581  -1.326  13.105  0.00  0.00      PROT N  
ATOM    830  CA  LEU P 365       6.070  -1.907  11.876  0.00  0.00      PROT C  
ATOM    831  C   LEU P 365       7.352  -1.193  11.490  0.00  0.00      PROT C  
ATOM    832  O   LEU P 365       7.384   0.019  11.277  0.00  0.00      PROT O  
ATOM    833  CB  LEU P 365       4.995  -1.788  10.771  0.00  0.00      PROT C  
ATOM    834  CG  LEU P 365       5.329  -2.441   9.414  0.00  0.00      PROT C  
ATOM    835  CD1 LEU P 365       5.596  -3.948   9.516  0.00  0.00      PROT C  
ATOM    836  CD2 LEU P 365       4.175  -2.203   8.430  0.00  0.00      PROT C  
ATOM    837  HN  LEU P 365       5.019  -0.497  13.023  0.00  0.00      PROT H  
ATOM    838  HA  LEU P 365       6.298  -2.951  12.044  0.00  0.00      PROT H  
ATOM    839  HB1 LEU P 365       4.064  -2.261  11.159  0.00  0.00      PROT H  
ATOM    840  HB2 LEU P 365       4.773  -0.709  10.606  0.00  0.00      PROT H  
ATOM    841  HG  LEU P 365       6.245  -1.951   9.006  0.00  0.00      PROT H  
ATOM    842 HD11 LEU P 365       4.703  -4.471   9.922  0.00  0.00      PROT H  
ATOM    843 HD12 LEU P 365       5.819  -4.364   8.511  0.00  0.00      PROT H  
ATOM    844 HD13 LEU P 365       6.460  -4.162  10.176  0.00  0.00      PROT H  
ATOM    845 HD21 LEU P 365       4.410  -2.646   7.441  0.00  0.00      PROT H  
ATOM    846 HD22 LEU P 365       3.246  -2.675   8.817  0.00  0.00      PROT H  
ATOM    847 HD23 LEU P 365       3.991  -1.115   8.302  0.00  0.00      PROT H  
ATOM    848  N   GLY P 367       9.917  -2.056   9.023  0.00  0.00      PROT N  
ATOM    849  CA  GLY P 367      10.181  -1.877   7.606  0.00  0.00      PROT C  
ATOM    850  C   GLY P 367       9.504  -2.917   6.765  0.00  0.00      PROT C  
ATOM    851  O   GLY P 367       9.378  -4.076   7.152  0.00  0.00      PROT O  
ATOM    852  HN  GLY P 367       9.519  -2.924   9.330  0.00  0.00      PROT H  
ATOM    853  HA1 GLY P 367      11.245  -1.983   7.456  0.00  0.00      PROT H  
ATOM    854  HA2 GLY P 367       9.799  -0.913   7.300  0.00  0.00      PROT H  
ATOM    855  N   LEU P 368       9.060  -2.524   5.559  0.00  0.00      PROT N  
ATOM    856  CA  LEU P 368       8.550  -3.444   4.561  0.00  0.00      PROT C  
ATOM    857  C   LEU P 368       9.596  -3.696   3.489  0.00  0.00      PROT C  
ATOM    858  O   LEU P 368      10.117  -2.801   2.819  0.00  0.00      PROT O  
ATOM    859  CB  LEU P 368       7.226  -2.948   3.929  0.00  0.00      PROT C  
ATOM    860  CG  LEU P 368       6.007  -3.121   4.862  0.00  0.00      PROT C  
ATOM    861  CD1 LEU P 368       4.814  -2.286   4.387  0.00  0.00      PROT C  
ATOM    862  CD2 LEU P 368       5.563  -4.585   4.983  0.00  0.00      PROT C  
ATOM    863  HN  LEU P 368       9.096  -1.553   5.297  0.00  0.00      PROT H  
ATOM    864  HA  LEU P 368       8.355  -4.403   5.020  0.00  0.00      PROT H  
ATOM    865  HB1 LEU P 368       7.346  -1.872   3.674  0.00  0.00      PROT H  
ATOM    866  HB2 LEU P 368       7.011  -3.499   2.987  0.00  0.00      PROT H  
ATOM    867  HG  LEU P 368       6.301  -2.765   5.877  0.00  0.00      PROT H  
ATOM    868 HD11 LEU P 368       4.484  -2.623   3.380  0.00  0.00      PROT H  
ATOM    869 HD12 LEU P 368       3.960  -2.397   5.088  0.00  0.00      PROT H  
ATOM    870 HD13 LEU P 368       5.088  -1.213   4.331  0.00  0.00      PROT H  
ATOM    871 HD21 LEU P 368       6.399  -5.238   5.298  0.00  0.00      PROT H  
ATOM    872 HD22 LEU P 368       4.745  -4.680   5.729  0.00  0.00      PROT H  
ATOM    873 HD23 LEU P 368       5.175  -4.955   4.010  0.00  0.00      PROT H  
ATOM    874  N   VAL P 370       9.910  -4.983   0.163  0.00  0.00      PROT N  
ATOM    875  CA  VAL P 370       9.098  -5.213  -1.020  0.00  0.00      PROT C  
ATOM    876  C   VAL P 370       9.833  -5.880  -2.172  0.00  0.00      PROT C  
ATOM    877  O   VAL P 370      11.056  -5.834  -2.263  0.00  0.00      PROT O  
ATOM    878  CB  VAL P 370       8.537  -3.893  -1.533  0.00  0.00      PROT C  
ATOM    879  CG1 VAL P 370       7.616  -3.277  -0.465  0.00  0.00      PROT C  
ATOM    880  CG2 VAL P 370       9.671  -2.910  -1.890  0.00  0.00      PROT C  
ATOM    881  HN  VAL P 370      10.175  -4.036   0.303  0.00  0.00      PROT H  
ATOM    882  HA  VAL P 370       8.270  -5.858  -0.758  0.00  0.00      PROT H  
ATOM    883  HB  VAL P 370       7.918  -4.082  -2.444  0.00  0.00      PROT H  
ATOM    884 HG11 VAL P 370       8.150  -3.088   0.488  0.00  0.00      PROT H  
ATOM    885 HG12 VAL P 370       7.224  -2.308  -0.838  0.00  0.00      PROT H  
ATOM    886 HG13 VAL P 370       6.749  -3.945  -0.271  0.00  0.00      PROT H  
ATOM    887 HG21 VAL P 370      10.183  -2.535  -0.980  0.00  0.00      PROT H  
ATOM    888 HG22 VAL P 370      10.427  -3.366  -2.560  0.00  0.00      PROT H  
ATOM    889 HG23 VAL P 370       9.240  -2.040  -2.424  0.00  0.00      PROT H  
ATOM    890  N   CYS P 371       9.083  -6.493  -3.106  0.00  0.00      PROT N  
ATOM    891  CA  CYS P 371       9.584  -6.944  -4.392  0.00  0.00      PROT C  
ATOM    892  C   CYS P 371       8.472  -6.829  -5.420  0.00  0.00      PROT C  
ATOM    893  O   CYS P 371       7.303  -7.054  -5.108  0.00  0.00      PROT O  
ATOM    894  CB  CYS P 371      10.053  -8.422  -4.400  0.00  0.00      PROT C  
ATOM    895  SG  CYS P 371      11.605  -8.720  -3.485  0.00  0.00      PROT S  
ATOM    896  HN  CYS P 371       8.101  -6.631  -2.947  0.00  0.00      PROT H  
ATOM    897  HA  CYS P 371      10.381  -6.290  -4.715  0.00  0.00      PROT H  
ATOM    898  HB1 CYS P 371       9.240  -9.058  -3.989  0.00  0.00      PROT H  
ATOM    899  HB2 CYS P 371      10.200  -8.732  -5.456  0.00  0.00      PROT H  
ATOM    900  HG1 CYS P 371      11.087  -8.528  -2.274  0.00  0.00      PROT H  
ATOM    901  N   HSE P 372       8.807  -6.474  -6.675  0.00  0.00      PROT N  
ATOM    902  CA  HSE P 372       7.821  -6.309  -7.729  0.00  0.00      PROT C  
ATOM    903  C   HSE P 372       8.336  -6.862  -9.048  0.00  0.00      PROT C  
ATOM    904  O   HSE P 372       9.538  -6.852  -9.332  0.00  0.00      PROT O  
ATOM    905  CB  HSE P 372       7.418  -4.828  -7.925  0.00  0.00      PROT C  
ATOM    906  CG  HSE P 372       6.872  -4.190  -6.684  0.00  0.00      PROT C  
ATOM    907  CD2 HSE P 372       5.590  -4.178  -6.246  0.00  0.00      PROT C  
ATOM    908  ND1 HSE P 372       7.700  -3.547  -5.768  0.00  0.00      PROT N  
ATOM    909  CE1 HSE P 372       6.891  -3.183  -4.785  0.00  0.00      PROT C  
ATOM    910  NE2 HSE P 372       5.611  -3.534  -5.033  0.00  0.00      PROT N  
ATOM    911  HN  HSE P 372       9.762  -6.278  -6.918  0.00  0.00      PROT H  
ATOM    912  HA  HSE P 372       6.937  -6.882  -7.484  0.00  0.00      PROT H  
ATOM    913  HB1 HSE P 372       8.284  -4.232  -8.265  0.00  0.00      PROT H  
ATOM    914  HB2 HSE P 372       6.628  -4.758  -8.703  0.00  0.00      PROT H  
ATOM    915  HD2 HSE P 372       4.697  -4.579  -6.697  0.00  0.00      PROT H  
ATOM    916  HE1 HSE P 372       7.184  -2.671  -3.866  0.00  0.00      PROT H  
ATOM    917  HE2 HSE P 372       4.817  -3.415  -4.407  0.00  0.00      PROT H  
ATOM    918  N   ARG P 548      -3.115  10.037  -7.135  0.00  0.00      PROT N  
ATOM    919  CA  ARG P 548      -2.666   9.774  -5.767  0.00  0.00      PROT C  
ATOM    920  C   ARG P 548      -2.203   8.342  -5.562  0.00  0.00      PROT C  
ATOM    921  O   ARG P 548      -2.375   7.754  -4.496  0.00  0.00      PROT O  
ATOM    922  CB  ARG P 548      -3.599  10.233  -4.614  0.00  0.00      PROT C  
ATOM    923  CG  ARG P 548      -3.820  11.752  -4.586  0.00  0.00      PROT C  
ATOM    924  CD  ARG P 548      -4.483  12.223  -3.289  0.00  0.00      PROT C  
ATOM    925  NE  ARG P 548      -4.389  13.715  -3.270  0.00  0.00      PROT N  
ATOM    926  CZ  ARG P 548      -3.300  14.387  -2.884  0.00  0.00      PROT C  
ATOM    927  NH1 ARG P 548      -2.208  13.800  -2.405  0.00  0.00      PROT N1+
ATOM    928  NH2 ARG P 548      -3.264  15.712  -3.004  0.00  0.00      PROT N  
ATOM    929  HN  ARG P 548      -2.372  10.223  -7.781  0.00  0.00      PROT H  
ATOM    930  HA  ARG P 548      -1.765  10.360  -5.649  0.00  0.00      PROT H  
ATOM    931  HB1 ARG P 548      -4.569   9.695  -4.658  0.00  0.00      PROT H  
ATOM    932  HB2 ARG P 548      -3.121   9.957  -3.644  0.00  0.00      PROT H  
ATOM    933  HG1 ARG P 548      -2.821  12.236  -4.677  0.00  0.00      PROT H  
ATOM    934  HG2 ARG P 548      -4.432  12.072  -5.457  0.00  0.00      PROT H  
ATOM    935  HD1 ARG P 548      -5.555  11.925  -3.263  0.00  0.00      PROT H  
ATOM    936  HD2 ARG P 548      -3.978  11.794  -2.395  0.00  0.00      PROT H  
ATOM    937  HE  ARG P 548      -5.071  14.262  -3.783  0.00  0.00      PROT H  
ATOM    938 HH11 ARG P 548      -1.413  14.400  -2.250  0.00  0.00      PROT H  
ATOM    939 HH12 ARG P 548      -2.127  12.798  -2.334  0.00  0.00      PROT H  
ATOM    940 HH21 ARG P 548      -2.424  16.160  -2.705  0.00  0.00      PROT H  
ATOM    941 HH22 ARG P 548      -4.086  16.221  -3.272  0.00  0.00      PROT H  
ATOM    942  N   MET P 549      -1.562   7.765  -6.598  0.00  0.00      PROT N  
ATOM    943  CA  MET P 549      -0.974   6.438  -6.526  0.00  0.00      PROT C  
ATOM    944  C   MET P 549       0.437   6.408  -7.093  0.00  0.00      PROT C  
ATOM    945  O   MET P 549       1.302   5.674  -6.619  0.00  0.00      PROT O  
ATOM    946  CB  MET P 549      -1.837   5.393  -7.278  0.00  0.00      PROT C  
ATOM    947  CG  MET P 549      -3.196   5.145  -6.596  0.00  0.00      PROT C  
ATOM    948  SD  MET P 549      -4.108   3.719  -7.251  0.00  0.00      PROT S  
ATOM    949  CE  MET P 549      -5.262   3.647  -5.857  0.00  0.00      PROT C  
ATOM    950  HN  MET P 549      -1.477   8.267  -7.456  0.00  0.00      PROT H  
ATOM    951  HA  MET P 549      -0.877   6.134  -5.491  0.00  0.00      PROT H  
ATOM    952  HB1 MET P 549      -2.000   5.719  -8.329  0.00  0.00      PROT H  
ATOM    953  HB2 MET P 549      -1.289   4.422  -7.291  0.00  0.00      PROT H  
ATOM    954  HG1 MET P 549      -2.999   4.985  -5.513  0.00  0.00      PROT H  
ATOM    955  HG2 MET P 549      -3.822   6.062  -6.668  0.00  0.00      PROT H  
ATOM    956  HE1 MET P 549      -5.892   4.560  -5.816  0.00  0.00      PROT H  
ATOM    957  HE2 MET P 549      -5.933   2.766  -5.937  0.00  0.00      PROT H  
ATOM    958  HE3 MET P 549      -4.724   3.567  -4.888  0.00  0.00      PROT H  
ATOM    959  N   SER P 554       3.140  10.544  -4.752  0.00  0.00      PROT N  
ATOM    960  CA  SER P 554       3.408  10.074  -3.398  0.00  0.00      PROT C  
ATOM    961  C   SER P 554       4.577  10.815  -2.722  0.00  0.00      PROT C  
ATOM    962  O   SER P 554       4.506  11.175  -1.547  0.00  0.00      PROT O  
ATOM    963  CB  SER P 554       3.635   8.535  -3.374  0.00  0.00      PROT C  
ATOM    964  OG  SER P 554       2.460   7.958  -3.921  0.00  0.00      PROT O  
ATOM    965  HN  SER P 554       3.215   9.871  -5.489  0.00  0.00      PROT H  
ATOM    966  HA  SER P 554       2.531  10.304  -2.796  0.00  0.00      PROT H  
ATOM    967  HB1 SER P 554       4.528   8.312  -3.974  0.00  0.00      PROT H  
ATOM    968  HB2 SER P 554       3.819   8.211  -2.341  0.00  0.00      PROT H  
ATOM    969  HG1 SER P 554       2.499   6.990  -3.827  0.00  0.00      PROT H  
ATOM    970  N   PHE P 558       4.039  13.312   0.719  0.00  0.00      PROT N  
ATOM    971  CA  PHE P 558       5.000  13.339   1.817  0.00  0.00      PROT C  
ATOM    972  C   PHE P 558       5.557  14.746   2.062  0.00  0.00      PROT C  
ATOM    973  O   PHE P 558       5.634  15.228   3.192  0.00  0.00      PROT O  
ATOM    974  CB  PHE P 558       6.146  12.344   1.478  0.00  0.00      PROT C  
ATOM    975  CG  PHE P 558       7.145  12.133   2.592  0.00  0.00      PROT C  
ATOM    976  CD1 PHE P 558       8.230  13.011   2.768  0.00  0.00      PROT C  
ATOM    977  CD2 PHE P 558       7.069  10.989   3.401  0.00  0.00      PROT C  
ATOM    978  CE1 PHE P 558       9.233  12.736   3.705  0.00  0.00      PROT C  
ATOM    979  CE2 PHE P 558       8.075  10.703   4.336  0.00  0.00      PROT C  
ATOM    980  CZ  PHE P 558       9.161  11.573   4.480  0.00  0.00      PROT C  
ATOM    981  HN  PHE P 558       4.264  12.726  -0.061  0.00  0.00      PROT H  
ATOM    982  HA  PHE P 558       4.489  13.031   2.721  0.00  0.00      PROT H  
ATOM    983  HB1 PHE P 558       5.697  11.358   1.229  0.00  0.00      PROT H  
ATOM    984  HB2 PHE P 558       6.701  12.690   0.579  0.00  0.00      PROT H  
ATOM    985  HD1 PHE P 558       8.309  13.896   2.154  0.00  0.00      PROT H  
ATOM    986  HD2 PHE P 558       6.247  10.303   3.266  0.00  0.00      PROT H  
ATOM    987  HE1 PHE P 558      10.066  13.416   3.822  0.00  0.00      PROT H  
ATOM    988  HE2 PHE P 558       8.029   9.801   4.928  0.00  0.00      PROT H  
ATOM    989  HZ  PHE P 558       9.946  11.347   5.188  0.00  0.00      PROT H  
ATOM    990  OH2 TIP3W 106      -8.408   4.829  -4.936  0.00  0.00      WAT1 O  
ATOM    991  H1  TIP3W 106      -7.769   4.922  -4.233  0.00  0.00      WAT1 H  
ATOM    992  H2  TIP3W 106      -8.613   5.728  -5.194  0.00  0.00      WAT1 H  
ATOM    993  OH2 TIP3W 656     -11.620   4.852  -2.877  0.00  0.00      WAT1 O  
ATOM    994  H1  TIP3W 656     -10.785   5.195  -2.558  0.00  0.00      WAT1 H  
ATOM    995  H2  TIP3W 656     -11.707   3.999  -2.455  0.00  0.00      WAT1 H  
ATOM    996  OH2 TIP3W1790     -12.922   7.310  -2.751  0.00  0.00      WAT1 O  
ATOM    997  H1  TIP3W1790     -12.608   6.405  -2.799  0.00  0.00      WAT1 H  
ATOM    998  H2  TIP3W1790     -12.975   7.496  -1.815  0.00  0.00      WAT1 H  
ATOM    999  OH2 TIP3W5191     -10.886   7.029   1.348  0.00  0.00      WAT1 O  
ATOM   1000  H1  TIP3W5191     -10.387   6.718   2.102  0.00  0.00      WAT1 H  
ATOM   1001  H2  TIP3W5191     -11.317   6.247   1.007  0.00  0.00      WAT1 H  
ATOM   1002  OH2 TIP3W5557      -9.459   6.495  -2.153  0.00  0.00      WAT1 O  
ATOM   1003  H1  TIP3W5557      -8.643   6.848  -1.794  0.00  0.00      WAT1 H  
ATOM   1004  H2  TIP3W5557      -9.698   7.110  -2.848  0.00  0.00      WAT1 H  
ATOM   1005  OH2 TIP3W5775      -8.762   7.499  -5.650  0.00  0.00      WAT1 O  
ATOM   1006  H1  TIP3W5775      -8.948   7.741  -6.556  0.00  0.00      WAT1 H  
ATOM   1007  H2  TIP3W5775      -9.449   7.932  -5.141  0.00  0.00      WAT1 H  
ATOM   1008  OH2 TIP3W5978      -8.536   2.484  -6.283  0.00  0.00      WAT1 O  
ATOM   1009  H1  TIP3W5978      -8.159   2.768  -7.116  0.00  0.00      WAT1 H  
ATOM   1010  H2  TIP3W5978      -8.488   3.261  -5.721  0.00  0.00      WAT1 H  
ATOM   1011  OH2 TIP3W6637     -13.212   1.681  -4.587  0.00  0.00      WAT1 O  
ATOM   1012  H1  TIP3W6637     -12.397   1.611  -5.083  0.00  0.00      WAT1 H  
ATOM   1013  H2  TIP3W6637     -13.787   2.208  -5.143  0.00  0.00      WAT1 H  
ATOM   1014  OH2 TIP3W9532      -1.025  -8.712  -0.791  0.00  0.00      WAT1 O  
ATOM   1015  H1  TIP3W9532      -1.144  -9.641  -0.585  0.00  0.00      WAT1 H  
ATOM   1016  H2  TIP3W9532      -1.349  -8.250  -0.017  0.00  0.00      WAT1 H  
ATOM   1017  OH2 TIP3W 311      -6.003   7.374  -5.555  0.00  0.00      WAT2 O  
ATOM   1018  H1  TIP3W 311      -6.958   7.428  -5.581  0.00  0.00      WAT2 H  
ATOM   1019  H2  TIP3W 311      -5.706   8.167  -6.000  0.00  0.00      WAT2 H  
ATOM   1020  OH2 TIP3W1138      -7.038   7.896  -1.614  0.00  0.00      WAT2 O  
ATOM   1021  H1  TIP3W1138      -6.439   8.188  -0.926  0.00  0.00      WAT2 H  
ATOM   1022  H2  TIP3W1138      -7.126   8.650  -2.195  0.00  0.00      WAT2 H  
ATOM   1023  OH2 TIP3W1284      -9.005  -1.941  -1.103  0.00  0.00      WAT2 O  
ATOM   1024  H1  TIP3W1284      -8.750  -1.466  -0.312  0.00  0.00      WAT2 H  
ATOM   1025  H2  TIP3W1284      -9.820  -1.524  -1.382  0.00  0.00      WAT2 H  
ATOM   1026  OH2 TIP3W1704      -3.247 -12.946   1.399  0.00  0.00      WAT2 O  
ATOM   1027  H1  TIP3W1704      -3.652 -13.046   0.537  0.00  0.00      WAT2 H  
ATOM   1028  H2  TIP3W1704      -2.478 -13.517   1.369  0.00  0.00      WAT2 H  
ATOM   1029  OH2 TIP3W1831     -11.146   1.748  -6.361  0.00  0.00      WAT2 O  
ATOM   1030  H1  TIP3W1831     -10.199   1.837  -6.245  0.00  0.00      WAT2 H  
ATOM   1031  H2  TIP3W1831     -11.406   2.552  -6.811  0.00  0.00      WAT2 H  
ATOM   1032  OH2 TIP3W2082     -15.009   2.961  -1.784  0.00  0.00      WAT2 O  
ATOM   1033  H1  TIP3W2082     -14.986   3.708  -2.381  0.00  0.00      WAT2 H  
ATOM   1034  H2  TIP3W2082     -14.089   2.762  -1.615  0.00  0.00      WAT2 H  
ATOM   1035  OH2 TIP3W2628     -12.212   2.157  -2.098  0.00  0.00      WAT2 O  
ATOM   1036  H1  TIP3W2628     -11.819   1.319  -1.852  0.00  0.00      WAT2 H  
ATOM   1037  H2  TIP3W2628     -12.571   2.004  -2.974  0.00  0.00      WAT2 H  
ATOM   1038  OH2 TIP3W2738     -11.362  -0.827  -2.131  0.00  0.00      WAT2 O  
ATOM   1039  H1  TIP3W2738     -11.441  -1.231  -2.994  0.00  0.00      WAT2 H  
ATOM   1040  H2  TIP3W2738     -12.197  -1.013  -1.701  0.00  0.00      WAT2 H  
ATOM   1041  OH2 TIP3W3255      -7.446  10.112  -3.192  0.00  0.00      WAT2 O  
ATOM   1042  H1  TIP3W3255      -7.453  10.386  -4.111  0.00  0.00      WAT2 H  
ATOM   1043  H2  TIP3W3255      -8.329  10.303  -2.877  0.00  0.00      WAT2 H  
ATOM   1044  OH2 TIP3W3415       3.854  -8.490   4.892  0.00  0.00      WAT2 O  
ATOM   1045  H1  TIP3W3415       3.549  -7.718   4.414  0.00  0.00      WAT2 H  
ATOM   1046  H2  TIP3W3415       4.611  -8.795   4.394  0.00  0.00      WAT2 H  
ATOM   1047  OH2 TIP3W3433       8.689   0.348   5.247  0.00  0.00      WAT2 O  
ATOM   1048  H1  TIP3W3433       8.992   1.232   5.035  0.00  0.00      WAT2 H  
ATOM   1049  H2  TIP3W3433       7.924   0.486   5.808  0.00  0.00      WAT2 H  
ATOM   1050  OH2 TIP3W3448       3.366  -0.758  -4.042  0.00  0.00      WAT2 O  
ATOM   1051  H1  TIP3W3448       3.319  -1.709  -3.929  0.00  0.00      WAT2 H  
ATOM   1052  H2  TIP3W3448       2.537  -0.435  -3.691  0.00  0.00      WAT2 H  
ATOM   1053  OH2 TIP3W3465      -1.052 -11.453  -0.419  0.00  0.00      WAT2 O  
ATOM   1054  H1  TIP3W3465      -0.897 -12.005   0.351  0.00  0.00      WAT2 H  
ATOM   1055  H2  TIP3W3465      -0.739 -11.979  -1.157  0.00  0.00      WAT2 H  
ATOM   1056  OH2 TIP3W3466       3.841  -7.883  -2.130  0.00  0.00      WAT2 O  
ATOM   1057  H1  TIP3W3466       4.588  -7.352  -2.408  0.00  0.00      WAT2 H  
ATOM   1058  H2  TIP3W3466       3.972  -8.003  -1.187  0.00  0.00      WAT2 H  
ATOM   1059  OH2 TIP3W3469       6.775  -1.076  -6.988  0.00  0.00      WAT2 O  
ATOM   1060  H1  TIP3W3469       7.007  -1.923  -6.613  0.00  0.00      WAT2 H  
ATOM   1061  H2  TIP3W3469       6.649  -1.252  -7.920  0.00  0.00      WAT2 H  
ATOM   1062  OH2 TIP3W3478      10.286  -2.450  -5.084  0.00  0.00      WAT2 O  
ATOM   1063  H1  TIP3W3478      10.828  -3.204  -4.855  0.00  0.00      WAT2 H  
ATOM   1064  H2  TIP3W3478       9.451  -2.830  -5.355  0.00  0.00      WAT2 H  
ATOM   1065  OH2 TIP3W3484       2.120  -5.281  -5.160  0.00  0.00      WAT2 O  
ATOM   1066  H1  TIP3W3484       2.595  -4.621  -4.657  0.00  0.00      WAT2 H  
ATOM   1067  H2  TIP3W3484       2.799  -5.872  -5.486  0.00  0.00      WAT2 H  
ATOM   1068  OH2 TIP3W3485       2.669  -6.333   3.628  0.00  0.00      WAT2 O  
ATOM   1069  H1  TIP3W3485       2.159  -5.971   4.355  0.00  0.00      WAT2 H  
ATOM   1070  H2  TIP3W3485       2.106  -6.224   2.863  0.00  0.00      WAT2 H  
ATOM   1071  OH2 TIP3W3495       2.303   4.041   6.747  0.00  0.00      WAT2 O  
ATOM   1072  H1  TIP3W3495       2.784   4.761   7.149  0.00  0.00      WAT2 H  
ATOM   1073  H2  TIP3W3495       2.371   4.201   5.806  0.00  0.00      WAT2 H  
ATOM   1074  OH2 TIP3W3500      -4.356  -7.396   3.949  0.00  0.00      WAT2 O  
ATOM   1075  H1  TIP3W3500      -4.056  -7.400   3.041  0.00  0.00      WAT2 H  
ATOM   1076  H2  TIP3W3500      -4.783  -6.546   4.055  0.00  0.00      WAT2 H  
ATOM   1077  OH2 TIP3W3764     -10.150   9.573   0.433  0.00  0.00      WAT2 O  
ATOM   1078  H1  TIP3W3764     -10.887   9.982   0.884  0.00  0.00      WAT2 H  
ATOM   1079  H2  TIP3W3764     -10.225   8.641   0.642  0.00  0.00      WAT2 H  
ATOM   1080  OH2 TIP3W4209      -6.590  -3.159   6.041  0.00  0.00      WAT2 O  
ATOM   1081  H1  TIP3W4209      -7.283  -3.700   6.422  0.00  0.00      WAT2 H  
ATOM   1082  H2  TIP3W4209      -5.889  -3.175   6.690  0.00  0.00      WAT2 H  
ATOM   1083  OH2 TIP3W4212      -5.422  -4.787   4.022  0.00  0.00      WAT2 O  
ATOM   1084  H1  TIP3W4212      -5.961  -4.242   4.595  0.00  0.00      WAT2 H  
ATOM   1085  H2  TIP3W4212      -4.557  -4.378   4.044  0.00  0.00      WAT2 H  
ATOM   1086  OH2 TIP3W4901     -10.731   8.480  -3.930  0.00  0.00      WAT2 O  
ATOM   1087  H1  TIP3W4901     -10.462   9.227  -3.398  0.00  0.00      WAT2 H  
ATOM   1088  H2  TIP3W4901     -11.509   8.138  -3.492  0.00  0.00      WAT2 H  
ATOM   1089  OH2 TIP3W5497      -5.072 -10.134   4.327  0.00  0.00      WAT2 O  
ATOM   1090  H1  TIP3W5497      -4.543 -10.846   4.688  0.00  0.00      WAT2 H  
ATOM   1091  H2  TIP3W5497      -4.567  -9.344   4.508  0.00  0.00      WAT2 H  
ATOM   1092  OH2 TIP3W5505       0.779  -6.145   1.551  0.00  0.00      WAT2 O  
ATOM   1093  H1  TIP3W5505      -0.160  -6.321   1.484  0.00  0.00      WAT2 H  
ATOM   1094  H2  TIP3W5505       1.160  -6.581   0.789  0.00  0.00      WAT2 H  
ATOM   1095  OH2 TIP3W5583      -6.261  -6.076   1.092  0.00  0.00      WAT2 O  
ATOM   1096  H1  TIP3W5583      -5.375  -6.437   1.046  0.00  0.00      WAT2 H  
ATOM   1097  H2  TIP3W5583      -6.234  -5.469   1.835  0.00  0.00      WAT2 H  
ATOM   1098  OH2 TIP3W5620       0.136   8.897  -2.627  0.00  0.00      WAT2 O  
ATOM   1099  H1  TIP3W5620       0.863   8.696  -3.218  0.00  0.00      WAT2 H  
ATOM   1100  H2  TIP3W5620      -0.049   8.068  -2.185  0.00  0.00      WAT2 H  
ATOM   1101  OH2 TIP3W6068      -8.329  -0.476   1.213  0.00  0.00      WAT2 O  
ATOM   1102  H1  TIP3W6068      -8.248   0.478   1.181  0.00  0.00      WAT2 H  
ATOM   1103  H2  TIP3W6068      -8.687  -0.657   2.081  0.00  0.00      WAT2 H  
ATOM   1104  OH2 TIP3W7821      -1.511  11.048   0.840  0.00  0.00      WAT2 O  
ATOM   1105  H1  TIP3W7821      -1.484  10.160   1.197  0.00  0.00      WAT2 H  
ATOM   1106  H2  TIP3W7821      -1.521  11.616   1.609  0.00  0.00      WAT2 H  
ATOM   1107  OH2 TIP3W9407       2.849   2.006   8.529  0.00  0.00      WAT2 O  
ATOM   1108  H1  TIP3W9407       2.547   2.680   7.919  0.00  0.00      WAT2 H  
ATOM   1109  H2  TIP3W9407       3.657   1.674   8.139  0.00  0.00      WAT2 H  
ATOM   1110  OH2 TIP3W1326     -12.747   5.399  -5.375  0.00  0.00      WAT3 O  
ATOM   1111  H1  TIP3W1326     -12.394   4.909  -6.117  0.00  0.00      WAT3 H  
ATOM   1112  H2  TIP3W1326     -12.215   5.125  -4.628  0.00  0.00      WAT3 H  
ATOM   1113  OH2 TIP3W1422      -3.100   7.964  -1.557  0.00  0.00      WAT3 O  
ATOM   1114  H1  TIP3W1422      -2.887   7.835  -2.482  0.00  0.00      WAT3 H  
ATOM   1115  H2  TIP3W1422      -2.375   7.554  -1.088  0.00  0.00      WAT3 H  
ATOM   1116  OH2 TIP3W1680      -1.423  11.127  -1.943  0.00  0.00      WAT3 O  
ATOM   1117  H1  TIP3W1680      -0.943  10.365  -2.263  0.00  0.00      WAT3 H  
ATOM   1118  H2  TIP3W1680      -1.370  11.062  -0.989  0.00  0.00      WAT3 H  
ATOM   1119  OH2 TIP3W2592      -7.899  -0.520   5.984  0.00  0.00      WAT3 O  
ATOM   1120  H1  TIP3W2592      -7.648   0.105   6.663  0.00  0.00      WAT3 H  
ATOM   1121  H2  TIP3W2592      -7.344  -1.282   6.142  0.00  0.00      WAT3 H  
ATOM   1122  OH2 TIP3W3636     -13.192   8.003  -0.144  0.00  0.00      WAT3 O  
ATOM   1123  H1  TIP3W3636     -12.485   8.073   0.496  0.00  0.00      WAT3 H  
ATOM   1124  H2  TIP3W3636     -13.541   8.892  -0.212  0.00  0.00      WAT3 H  
ATOM   1125  OH2 TIP3W6073      -4.090  11.695   0.269  0.00  0.00      WAT3 O  
ATOM   1126  H1  TIP3W6073      -3.953  12.610   0.523  0.00  0.00      WAT3 H  
ATOM   1127  H2  TIP3W6073      -3.218  11.303   0.306  0.00  0.00      WAT3 H  
ATOM   1128  OH2 TIP3W7103      -9.438  -0.792   3.762  0.00  0.00      WAT3 O  
ATOM   1129  H1  TIP3W7103      -9.744  -1.657   4.030  0.00  0.00      WAT3 H  
ATOM   1130  H2  TIP3W7103      -8.900  -0.491   4.494  0.00  0.00      WAT3 H  
ATOM   1131  OH2 TIP3W8266      -6.390   5.808  -3.303  0.00  0.00      WAT3 O  
ATOM   1132  H1  TIP3W8266      -6.024   6.270  -4.056  0.00  0.00      WAT3 H  
ATOM   1133  H2  TIP3W8266      -6.556   6.496  -2.657  0.00  0.00      WAT3 H  
ATOM   1134  OH2 TIP3W9224      -5.057   9.056   0.075  0.00  0.00      WAT3 O  
ATOM   1135  H1  TIP3W9224      -4.740   9.960   0.119  0.00  0.00      WAT3 H  
ATOM   1136  H2  TIP3W9224      -4.409   8.600  -0.463  0.00  0.00      WAT3 H  
ENDMDL
MODEL        2
ATOM      1  CAA PCB C 590       2.581  -3.662  -0.343  0.00  0.00      CH   C  
ATOM      2  CAB PCB C 590       6.972   2.477   2.855  0.00  0.00      CH   C  
ATOM      3  CAC PCB C 590      -6.884   2.163  -0.807  0.00  0.00      CH   C  
ATOM      4  CAD PCB C 590      -2.465  -4.147   1.170  0.00  0.00      CH   C  
ATOM      5  CBA PCB C 590       2.584  -4.472  -1.656  0.00  0.00      CH   C  
ATOM      6  CBB PCB C 590       7.927   3.557   2.303  0.00  0.00      CH   C  
ATOM      7  CBC PCB C 590      -8.092   3.044  -0.479  0.00  0.00      CH   C  
ATOM      8  CBD PCB C 590      -3.676  -5.066   1.000  0.00  0.00      CH   C  
ATOM      9  CGA PCB C 590       3.646  -3.970  -2.638  0.00  0.00      CH   C  
ATOM     10  CGD PCB C 590      -3.356  -6.563   1.137  0.00  0.00      CH   C  
ATOM     11  CHA PCB C 590      -0.260  -2.311   0.135  0.00  0.00      CH   C  
ATOM     12  CHB PCB C 590       2.838   1.427   0.021  0.00  0.00      CH   C  
ATOM     13  CHD PCB C 590      -4.392   0.469   0.200  0.00  0.00      CH   C  
ATOM     14  CMA PCB C 590       4.439  -1.195  -1.295  0.00  0.00      CH   C  
ATOM     15  CMB PCB C 590       5.536  -0.027   1.400  0.00  0.00      CH   C  
ATOM     16  CMC PCB C 590      -5.093   5.238   0.221  0.00  0.00      CH   C  
ATOM     17  CMD PCB C 590      -5.133  -2.284   1.406  0.00  0.00      CH   C  
ATOM     18  C1A PCB C 590       0.948  -1.626  -0.088  0.00  0.00      CH   C  
ATOM     19  C1B PCB C 590       3.868   1.940   0.753  0.00  0.00      CH   C  
ATOM     20  C1C PCB C 590      -3.691   3.738  -1.235  0.00  0.00      CH   C  
ATOM     21  C1D PCB C 590      -3.444  -0.608   0.312  0.00  0.00      CH   C  
ATOM     22  O1A PCB C 590       3.251  -3.379  -3.704  0.00  0.00      CH   O  
ATOM     23  O1D PCB C 590      -2.181  -6.961   0.936  0.00  0.00      CH   O  
ATOM     24  C2A PCB C 590       2.220  -2.197  -0.395  0.00  0.00      CH   C  
ATOM     25  C2B PCB C 590       5.084   1.400   1.404  0.00  0.00      CH   C  
ATOM     26  C2C PCB C 590      -5.092   4.044  -0.748  0.00  0.00      CH   C  
ATOM     27  C2D PCB C 590      -3.787  -1.900   0.848  0.00  0.00      CH   C  
ATOM     28  O2A PCB C 590       4.847  -4.133  -2.318  0.00  0.00      CH   O  
ATOM     29  O2D PCB C 590      -4.344  -7.314   1.430  0.00  0.00      CH   O  
ATOM     30  C3A PCB C 590       3.115  -1.126  -0.595  0.00  0.00      CH   C  
ATOM     31  C3B PCB C 590       5.694   2.417   2.077  0.00  0.00      CH   C  
ATOM     32  C3C PCB C 590      -5.587   2.696  -0.157  0.00  0.00      CH   C  
ATOM     33  C3D PCB C 590      -2.654  -2.706   0.768  0.00  0.00      CH   C  
ATOM     34  C4A PCB C 590       2.435   0.062  -0.253  0.00  0.00      CH   C  
ATOM     35  C4B PCB C 590       4.810   3.596   2.032  0.00  0.00      CH   C  
ATOM     36  C4C PCB C 590      -4.389   1.741  -0.299  0.00  0.00      CH   C  
ATOM     37  C4D PCB C 590      -1.581  -1.894   0.257  0.00  0.00      CH   C  
ATOM     38  N_A PCB C 590       1.119  -0.252  -0.037  0.00  0.00      CH   N  
ATOM     39  N_B PCB C 590       3.818   3.297   1.125  0.00  0.00      CH   N  
ATOM     40  N_C PCB C 590      -3.386   2.427  -0.945  0.00  0.00      CH   N  
ATOM     41  N_D PCB C 590      -2.112  -0.624   0.000  0.00  0.00      CH   N  
ATOM     42  O_B PCB C 590       4.888   4.619   2.720  0.00  0.00      CH   O  
ATOM     43  O_C PCB C 590      -2.907   4.508  -1.780  0.00  0.00      CH   O  
ATOM     44  HA1 PCB C 590       4.270  -1.502  -2.330  0.00  0.00      CH   H  
ATOM     45  HA2 PCB C 590       5.102  -1.947  -0.862  0.00  0.00      CH   H  
ATOM     46  HA3 PCB C 590       4.927  -0.217  -1.310  0.00  0.00      CH   H  
ATOM     47  HAB PCB C 590       7.466   1.500   2.856  0.00  0.00      CH   H  
ATOM     48  HAC PCB C 590      -7.067   1.154  -0.423  0.00  0.00      CH   H  
ATOM     49  HB1 PCB C 590       4.687  -0.710   1.485  0.00  0.00      CH   H  
ATOM     50  HB2 PCB C 590       6.208  -0.204   2.244  0.00  0.00      CH   H  
ATOM     51  HB3 PCB C 590       6.067  -0.302   0.486  0.00  0.00      CH   H  
ATOM     52  HBB PCB C 590       6.735   2.718   3.899  0.00  0.00      CH   H  
ATOM     53  HD1 PCB C 590      -5.778  -1.421   1.585  0.00  0.00      CH   H  
ATOM     54  HD2 PCB C 590      -5.033  -2.806   2.362  0.00  0.00      CH   H  
ATOM     55  HD3 PCB C 590      -5.684  -2.949   0.732  0.00  0.00      CH   H  
ATOM     56  HE1 PCB C 590      -4.556   6.080  -0.225  0.00  0.00      CH   H  
ATOM     57  HE2 PCB C 590      -4.605   4.979   1.166  0.00  0.00      CH   H  
ATOM     58  HE3 PCB C 590      -6.117   5.556   0.435  0.00  0.00      CH   H  
ATOM     59  HHA PCB C 590      -0.127  -3.382   0.255  0.00  0.00      CH   H  
ATOM     60  HHB PCB C 590       2.077   2.158  -0.249  0.00  0.00      CH   H  
ATOM     61  HHD PCB C 590      -5.348   0.201   0.633  0.00  0.00      CH   H  
ATOM     62  HL1 PCB C 590      -7.986   4.054  -0.885  0.00  0.00      CH   H  
ATOM     63  HL2 PCB C 590      -8.216   3.124   0.610  0.00  0.00      CH   H  
ATOM     64  HL3 PCB C 590      -9.008   2.614  -0.897  0.00  0.00      CH   H  
ATOM     65  H_A PCB C 590       0.483   0.399   0.418  0.00  0.00      CH   H  
ATOM     66  H_B PCB C 590       2.973   3.850   1.074  0.00  0.00      CH   H  
ATOM     67  H_C PCB C 590      -2.492   2.033  -1.274  0.00  0.00      CH   H  
ATOM     68  H_D PCB C 590      -1.640   0.057  -0.602  0.00  0.00      CH   H  
ATOM     69  HO1 PCB C 590       2.831  -5.503  -1.386  0.00  0.00      CH   H  
ATOM     70  HO2 PCB C 590       1.588  -4.474  -2.102  0.00  0.00      CH   H  
ATOM     71  HO3 PCB C 590      -4.452  -4.832   1.731  0.00  0.00      CH   H  
ATOM     72  HO4 PCB C 590      -4.124  -4.923   0.006  0.00  0.00      CH   H  
ATOM     73  HO5 PCB C 590       1.910  -4.163   0.364  0.00  0.00      CH   H  
ATOM     74  HO6 PCB C 590       3.590  -3.735   0.081  0.00  0.00      CH   H  
ATOM     75  HO7 PCB C 590      -2.124  -4.198   2.214  0.00  0.00      CH   H  
ATOM     76  HO8 PCB C 590      -1.656  -4.582   0.579  0.00  0.00      CH   H  
ATOM     77  HV1 PCB C 590       7.449   4.539   2.346  0.00  0.00      CH   H  
ATOM     78  HV2 PCB C 590       8.199   3.358   1.260  0.00  0.00      CH   H  
ATOM     79  HV3 PCB C 590       8.849   3.603   2.895  0.00  0.00      CH   H  
ATOM     80  H2C PCB C 590      -5.672   4.322  -1.637  0.00  0.00      CH   H  
ATOM     81  H3C PCB C 590      -5.797   2.819   0.914  0.00  0.00      CH   H  
ATOM     82  CL   CL C  83      -8.185  -4.145   3.317  0.00  0.00      CL   C  
ATOM     83  OH2 TIP3H 592       2.474   4.562   4.123  0.00  0.00      HOH  O  
ATOM     84  H1  TIP3H 592       3.382   4.631   3.766  0.00  0.00      HOH  H  
ATOM     85  H2  TIP3H 592       2.094   5.425   3.856  0.00  0.00      HOH  H  
ATOM     86  OH2 TIP3H 597       1.334  -7.540  -0.676  0.00  0.00      HOH  O  
ATOM     87  H1  TIP3H 597       0.542  -8.031  -0.898  0.00  0.00      HOH  H  
ATOM     88  H2  TIP3H 597       1.945  -7.739  -1.384  0.00  0.00      HOH  H  
ATOM     89  OH2 TIP3H 600       5.947  -6.467  -2.826  0.00  0.00      HOH  O  
ATOM     90  H1  TIP3H 600       6.222  -6.419  -3.742  0.00  0.00      HOH  H  
ATOM     91  H2  TIP3H 600       5.597  -5.597  -2.634  0.00  0.00      HOH  H  
ATOM     92  OH2 TIP3H 606      -0.879   1.458  -1.532  0.00  0.00      HOH  O  
ATOM     93  H1  TIP3H 606      -0.390   1.565  -2.366  0.00  0.00      HOH  H  
ATOM     94  H2  TIP3H 606      -0.448   1.989  -0.828  0.00  0.00      HOH  H  
ATOM     95  OH2 TIP3H 608       3.882   0.246  -4.370  0.00  0.00      HOH  O  
ATOM     96  H1  TIP3H 608       4.367  -0.549  -4.585  0.00  0.00      HOH  H  
ATOM     97  H2  TIP3H 608       3.051  -0.069  -4.013  0.00  0.00      HOH  H  
ATOM     98  OH2 TIP3H 609       4.783   2.436  -5.674  0.00  0.00      HOH  O  
ATOM     99  H1  TIP3H 609       4.000   2.758  -6.182  0.00  0.00      HOH  H  
ATOM    100  H2  TIP3H 609       4.472   1.656  -5.159  0.00  0.00      HOH  H  
ATOM    101  NA   NA N  85      -2.605   6.615  -2.417  0.00  0.00      NA   N  
ATOM    102  N   SER P  63      -8.661  11.136   4.361  0.00  0.00      PROT N  
ATOM    103  CA  SER P  63      -8.375   9.778   3.814  0.00  0.00      PROT C  
ATOM    104  C   SER P  63      -8.444   8.668   4.844  0.00  0.00      PROT C  
ATOM    105  O   SER P  63      -9.341   7.833   4.784  0.00  0.00      PROT O  
ATOM    106  CB  SER P  63      -6.999   9.788   3.081  0.00  0.00      PROT C  
ATOM    107  OG  SER P  63      -6.700   8.537   2.460  0.00  0.00      PROT O  
ATOM    108  HA  SER P  63      -9.145   9.560   3.088  0.00  0.00      PROT H  
ATOM    109  HB1 SER P  63      -7.033  10.565   2.283  0.00  0.00      PROT H  
ATOM    110  HB2 SER P  63      -6.181  10.060   3.785  0.00  0.00      PROT H  
ATOM    111  HG1 SER P  63      -6.116   8.725   1.695  0.00  0.00      PROT H  
ATOM    112  HT1 SER P  63      -9.489  11.122   5.009  0.00  0.00      PROT H  
ATOM    113  HT2 SER P  63      -8.856  11.812   3.575  0.00  0.00      PROT H  
ATOM    114  HT3 SER P  63      -7.853  11.482   4.936  0.00  0.00      PROT H  
ATOM    115  N   GLU P  64      -7.520   8.630   5.833  0.00  0.00      PROT N  
ATOM    116  CA  GLU P  64      -7.256   7.491   6.710  0.00  0.00      PROT C  
ATOM    117  C   GLU P  64      -8.448   6.912   7.470  0.00  0.00      PROT C  
ATOM    118  O   GLU P  64      -8.576   5.698   7.619  0.00  0.00      PROT O  
ATOM    119  CB  GLU P  64      -6.150   7.861   7.727  0.00  0.00      PROT C  
ATOM    120  CG  GLU P  64      -4.819   8.282   7.059  0.00  0.00      PROT C  
ATOM    121  CD  GLU P  64      -3.801   8.763   8.074  0.00  0.00      PROT C  
ATOM    122  OE1 GLU P  64      -3.773   9.998   8.319  0.00  0.00      PROT O  
ATOM    123  OE2 GLU P  64      -3.015   7.951   8.630  0.00  0.00      PROT O1-
ATOM    124  HN  GLU P  64      -6.880   9.388   5.954  0.00  0.00      PROT H  
ATOM    125  HA  GLU P  64      -6.884   6.690   6.088  0.00  0.00      PROT H  
ATOM    126  HB1 GLU P  64      -6.521   8.691   8.369  0.00  0.00      PROT H  
ATOM    127  HB2 GLU P  64      -5.946   6.990   8.392  0.00  0.00      PROT H  
ATOM    128  HG1 GLU P  64      -4.387   7.429   6.497  0.00  0.00      PROT H  
ATOM    129  HG2 GLU P  64      -4.988   9.117   6.348  0.00  0.00      PROT H  
ATOM    130  N   ILE P  67     -10.727   5.085   4.930  0.00  0.00      PROT N  
ATOM    131  CA  ILE P  67     -10.173   3.778   4.572  0.00  0.00      PROT C  
ATOM    132  C   ILE P  67     -10.551   2.744   5.633  0.00  0.00      PROT C  
ATOM    133  O   ILE P  67      -9.793   2.418   6.543  0.00  0.00      PROT O  
ATOM    134  CB  ILE P  67      -8.655   3.761   4.363  0.00  0.00      PROT C  
ATOM    135  CG1 ILE P  67      -8.174   4.882   3.414  0.00  0.00      PROT C  
ATOM    136  CG2 ILE P  67      -8.234   2.381   3.802  0.00  0.00      PROT C  
ATOM    137  CD  ILE P  67      -6.649   5.047   3.422  0.00  0.00      PROT C  
ATOM    138  HN  ILE P  67     -10.099   5.749   5.334  0.00  0.00      PROT H  
ATOM    139  HA  ILE P  67     -10.631   3.472   3.644  0.00  0.00      PROT H  
ATOM    140  HB  ILE P  67      -8.154   3.925   5.348  0.00  0.00      PROT H  
ATOM    141 HG11 ILE P  67      -8.528   4.674   2.381  0.00  0.00      PROT H  
ATOM    142 HG12 ILE P  67      -8.613   5.850   3.726  0.00  0.00      PROT H  
ATOM    143 HG21 ILE P  67      -7.137   2.343   3.653  0.00  0.00      PROT H  
ATOM    144 HG22 ILE P  67      -8.494   1.558   4.499  0.00  0.00      PROT H  
ATOM    145 HG23 ILE P  67      -8.726   2.186   2.827  0.00  0.00      PROT H  
ATOM    146  HD1 ILE P  67      -6.142   4.160   2.988  0.00  0.00      PROT H  
ATOM    147  HD2 ILE P  67      -6.353   5.940   2.832  0.00  0.00      PROT H  
ATOM    148  HD3 ILE P  67      -6.277   5.182   4.461  0.00  0.00      PROT H  
ATOM    149  N   ALA P  68     -11.785   2.227   5.552  0.00  0.00      PROT N  
ATOM    150  CA  ALA P  68     -12.358   1.369   6.560  0.00  0.00      PROT C  
ATOM    151  C   ALA P  68     -13.084   0.221   5.882  0.00  0.00      PROT C  
ATOM    152  O   ALA P  68     -14.096  -0.290   6.365  0.00  0.00      PROT O  
ATOM    153  CB  ALA P  68     -13.321   2.212   7.417  0.00  0.00      PROT C  
ATOM    154  HN  ALA P  68     -12.403   2.588   4.854  0.00  0.00      PROT H  
ATOM    155  HA  ALA P  68     -11.583   0.935   7.180  0.00  0.00      PROT H  
ATOM    156  HB1 ALA P  68     -14.183   2.572   6.816  0.00  0.00      PROT H  
ATOM    157  HB2 ALA P  68     -13.701   1.635   8.282  0.00  0.00      PROT H  
ATOM    158  HB3 ALA P  68     -12.784   3.102   7.812  0.00  0.00      PROT H  
ATOM    159  N   TYR P  69     -12.549  -0.219   4.727  0.00  0.00      PROT N  
ATOM    160  CA  TYR P  69     -13.152  -1.201   3.842  0.00  0.00      PROT C  
ATOM    161  C   TYR P  69     -12.908  -2.621   4.326  0.00  0.00      PROT C  
ATOM    162  O   TYR P  69     -13.703  -3.522   4.069  0.00  0.00      PROT O  
ATOM    163  CB  TYR P  69     -12.591  -1.065   2.400  0.00  0.00      PROT C  
ATOM    164  CG  TYR P  69     -12.589   0.374   1.955  0.00  0.00      PROT C  
ATOM    165  CD1 TYR P  69     -13.790   1.087   1.794  0.00  0.00      PROT C  
ATOM    166  CD2 TYR P  69     -11.371   1.034   1.715  0.00  0.00      PROT C  
ATOM    167  CE1 TYR P  69     -13.772   2.433   1.396  0.00  0.00      PROT C  
ATOM    168  CE2 TYR P  69     -11.355   2.376   1.315  0.00  0.00      PROT C  
ATOM    169  CZ  TYR P  69     -12.552   3.073   1.149  0.00  0.00      PROT C  
ATOM    170  OH  TYR P  69     -12.513   4.411   0.710  0.00  0.00      PROT O  
ATOM    171  HN  TYR P  69     -11.707   0.195   4.391  0.00  0.00      PROT H  
ATOM    172  HA  TYR P  69     -14.223  -1.045   3.828  0.00  0.00      PROT H  
ATOM    173  HB1 TYR P  69     -11.549  -1.446   2.350  0.00  0.00      PROT H  
ATOM    174  HB2 TYR P  69     -13.213  -1.648   1.687  0.00  0.00      PROT H  
ATOM    175  HD1 TYR P  69     -14.734   0.596   1.978  0.00  0.00      PROT H  
ATOM    176  HD2 TYR P  69     -10.440   0.500   1.836  0.00  0.00      PROT H  
ATOM    177  HE1 TYR P  69     -14.702   2.967   1.271  0.00  0.00      PROT H  
ATOM    178  HE2 TYR P  69     -10.421   2.877   1.122  0.00  0.00      PROT H  
ATOM    179  HH  TYR P  69     -13.391   4.615   0.337  0.00  0.00      PROT H  
ATOM    180  N   GLN P  71     -11.105  -5.653   4.036  0.00  0.00      PROT N  
ATOM    181  CA  GLN P  71     -11.482  -6.829   3.273  0.00  0.00      PROT C  
ATOM    182  C   GLN P  71     -10.730  -8.072   3.758  0.00  0.00      PROT C  
ATOM    183  O   GLN P  71     -10.836  -9.175   3.234  0.00  0.00      PROT O  
ATOM    184  CB  GLN P  71     -11.327  -6.507   1.764  0.00  0.00      PROT C  
ATOM    185  CG  GLN P  71     -12.254  -7.307   0.814  0.00  0.00      PROT C  
ATOM    186  CD  GLN P  71     -11.742  -8.714   0.515  0.00  0.00      PROT C  
ATOM    187  NE2 GLN P  71     -12.505  -9.738   0.948  0.00  0.00      PROT N  
ATOM    188  OE1 GLN P  71     -10.672  -8.900  -0.075  0.00  0.00      PROT O  
ATOM    189  HN  GLN P  71     -10.420  -5.039   3.630  0.00  0.00      PROT H  
ATOM    190  HA  GLN P  71     -12.534  -7.025   3.443  0.00  0.00      PROT H  
ATOM    191  HB1 GLN P  71     -11.645  -5.442   1.647  0.00  0.00      PROT H  
ATOM    192  HB2 GLN P  71     -10.265  -6.549   1.455  0.00  0.00      PROT H  
ATOM    193  HG1 GLN P  71     -13.276  -7.352   1.246  0.00  0.00      PROT H  
ATOM    194  HG2 GLN P  71     -12.325  -6.778  -0.161  0.00  0.00      PROT H  
ATOM    195 HE21 GLN P  71     -12.201 -10.664   0.755  0.00  0.00      PROT H  
ATOM    196 HE22 GLN P  71     -13.174  -9.575   1.677  0.00  0.00      PROT H  
ATOM    197  N   HSD P  72      -9.964  -7.937   4.853  0.00  0.00      PROT N  
ATOM    198  CA  HSD P  72      -9.452  -9.063   5.609  0.00  0.00      PROT C  
ATOM    199  C   HSD P  72     -10.479  -9.631   6.577  0.00  0.00      PROT C  
ATOM    200  O   HSD P  72     -10.389 -10.797   6.946  0.00  0.00      PROT O  
ATOM    201  CB  HSD P  72      -8.169  -8.679   6.381  0.00  0.00      PROT C  
ATOM    202  CG  HSD P  72      -8.249  -7.358   7.101  0.00  0.00      PROT C  
ATOM    203  CD2 HSD P  72      -7.720  -6.163   6.730  0.00  0.00      PROT C  
ATOM    204  ND1 HSD P  72      -8.923  -7.119   8.280  0.00  0.00      PROT N  
ATOM    205  CE1 HSD P  72      -8.784  -5.802   8.561  0.00  0.00      PROT C  
ATOM    206  NE2 HSD P  72      -8.051  -5.189   7.647  0.00  0.00      PROT N  
ATOM    207  HN  HSD P  72      -9.816  -7.026   5.227  0.00  0.00      PROT H  
ATOM    208  HA  HSD P  72      -9.205  -9.869   4.933  0.00  0.00      PROT H  
ATOM    209  HB1 HSD P  72      -7.877  -9.486   7.089  0.00  0.00      PROT H  
ATOM    210  HB2 HSD P  72      -7.346  -8.588   5.637  0.00  0.00      PROT H  
ATOM    211  HD1 HSD P  72      -9.356  -7.809   8.869  0.00  0.00      PROT H  
ATOM    212  HD2 HSD P  72      -7.128  -5.929   5.854  0.00  0.00      PROT H  
ATOM    213  HE1 HSD P  72      -9.213  -5.323   9.449  0.00  0.00      PROT H  
ATOM    214  N   TYR P 241      12.353  -0.625   1.960  0.00  0.00      PROT N  
ATOM    215  CA  TYR P 241      11.797   0.649   2.391  0.00  0.00      PROT C  
ATOM    216  C   TYR P 241      11.780   0.733   3.912  0.00  0.00      PROT C  
ATOM    217  O   TYR P 241      11.905  -0.278   4.603  0.00  0.00      PROT O  
ATOM    218  CB  TYR P 241      10.359   0.887   1.832  0.00  0.00      PROT C  
ATOM    219  CG  TYR P 241      10.202   0.826   0.313  0.00  0.00      PROT C  
ATOM    220  CD1 TYR P 241      11.217   1.103  -0.616  0.00  0.00      PROT C  
ATOM    221  CD2 TYR P 241       8.931   0.546  -0.211  0.00  0.00      PROT C  
ATOM    222  CE1 TYR P 241      10.984   1.080  -1.988  0.00  0.00      PROT C  
ATOM    223  CE2 TYR P 241       8.674   0.529  -1.583  0.00  0.00      PROT C  
ATOM    224  CZ  TYR P 241       9.718   0.773  -2.475  0.00  0.00      PROT C  
ATOM    225  OH  TYR P 241       9.589   0.677  -3.850  0.00  0.00      PROT O  
ATOM    226  HN  TYR P 241      11.818  -1.427   2.234  0.00  0.00      PROT H  
ATOM    227  HA  TYR P 241      12.426   1.467   2.057  0.00  0.00      PROT H  
ATOM    228  HB1 TYR P 241       9.716   0.133   2.301  0.00  0.00      PROT H  
ATOM    229  HB2 TYR P 241      10.021   1.869   2.185  0.00  0.00      PROT H  
ATOM    230  HD1 TYR P 241      12.222   1.337  -0.280  0.00  0.00      PROT H  
ATOM    231  HD2 TYR P 241       8.115   0.332   0.471  0.00  0.00      PROT H  
ATOM    232  HE1 TYR P 241      11.783   1.314  -2.684  0.00  0.00      PROT H  
ATOM    233  HE2 TYR P 241       7.677   0.294  -1.950  0.00  0.00      PROT H  
ATOM    234  HH  TYR P 241       8.658   0.750  -4.120  0.00  0.00      PROT H  
ATOM    235  N   LYS P 242      11.676   1.955   4.476  0.00  0.00      PROT N  
ATOM    236  CA  LYS P 242      11.825   2.185   5.907  0.00  0.00      PROT C  
ATOM    237  C   LYS P 242      10.747   3.133   6.416  0.00  0.00      PROT C  
ATOM    238  O   LYS P 242      10.388   4.091   5.733  0.00  0.00      PROT O  
ATOM    239  CB  LYS P 242      13.238   2.768   6.169  0.00  0.00      PROT C  
ATOM    240  CG  LYS P 242      13.702   2.756   7.635  0.00  0.00      PROT C  
ATOM    241  CD  LYS P 242      15.222   2.989   7.735  0.00  0.00      PROT C  
ATOM    242  CE  LYS P 242      15.847   2.745   9.116  0.00  0.00      PROT C  
ATOM    243  NZ  LYS P 242      15.473   3.798  10.076  0.00  0.00      PROT N1+
ATOM    244  HN  LYS P 242      11.576   2.778   3.908  0.00  0.00      PROT H  
ATOM    245  HA  LYS P 242      11.714   1.253   6.445  0.00  0.00      PROT H  
ATOM    246  HB1 LYS P 242      13.955   2.134   5.598  0.00  0.00      PROT H  
ATOM    247  HB2 LYS P 242      13.316   3.797   5.754  0.00  0.00      PROT H  
ATOM    248  HG1 LYS P 242      13.148   3.519   8.226  0.00  0.00      PROT H  
ATOM    249  HG2 LYS P 242      13.472   1.755   8.062  0.00  0.00      PROT H  
ATOM    250  HD1 LYS P 242      15.716   2.279   7.031  0.00  0.00      PROT H  
ATOM    251  HD2 LYS P 242      15.467   4.017   7.386  0.00  0.00      PROT H  
ATOM    252  HE1 LYS P 242      15.538   1.762   9.530  0.00  0.00      PROT H  
ATOM    253  HE2 LYS P 242      16.955   2.752   9.023  0.00  0.00      PROT H  
ATOM    254  HZ1 LYS P 242      16.191   3.840  10.839  0.00  0.00      PROT H  
ATOM    255  HZ2 LYS P 242      15.437   4.736   9.607  0.00  0.00      PROT H  
ATOM    256  HZ3 LYS P 242      14.538   3.585  10.509  0.00  0.00      PROT H  
ATOM    257  N   PHE P 243      10.174   2.883   7.617  0.00  0.00      PROT N  
ATOM    258  CA  PHE P 243       9.162   3.759   8.206  0.00  0.00      PROT C  
ATOM    259  C   PHE P 243       9.741   4.685   9.243  0.00  0.00      PROT C  
ATOM    260  O   PHE P 243      10.746   4.392   9.890  0.00  0.00      PROT O  
ATOM    261  CB  PHE P 243       7.998   3.015   8.928  0.00  0.00      PROT C  
ATOM    262  CG  PHE P 243       7.073   2.336   7.946  0.00  0.00      PROT C  
ATOM    263  CD1 PHE P 243       6.193   3.083   7.143  0.00  0.00      PROT C  
ATOM    264  CD2 PHE P 243       7.049   0.941   7.847  0.00  0.00      PROT C  
ATOM    265  CE1 PHE P 243       5.333   2.454   6.242  0.00  0.00      PROT C  
ATOM    266  CE2 PHE P 243       6.184   0.308   6.953  0.00  0.00      PROT C  
ATOM    267  CZ  PHE P 243       5.327   1.059   6.144  0.00  0.00      PROT C  
ATOM    268  HN  PHE P 243      10.464   2.112   8.185  0.00  0.00      PROT H  
ATOM    269  HA  PHE P 243       8.738   4.398   7.437  0.00  0.00      PROT H  
ATOM    270  HB1 PHE P 243       8.446   2.294   9.618  0.00  0.00      PROT H  
ATOM    271  HB2 PHE P 243       7.410   3.718   9.532  0.00  0.00      PROT H  
ATOM    272  HD1 PHE P 243       6.172   4.167   7.233  0.00  0.00      PROT H  
ATOM    273  HD2 PHE P 243       7.693   0.351   8.492  0.00  0.00      PROT H  
ATOM    274  HE1 PHE P 243       4.658   3.053   5.637  0.00  0.00      PROT H  
ATOM    275  HE2 PHE P 243       6.172  -0.773   6.906  0.00  0.00      PROT H  
ATOM    276  HZ  PHE P 243       4.649   0.561   5.458  0.00  0.00      PROT H  
ATOM    277  N   HSE P 244       9.093   5.847   9.421  0.00  0.00      PROT N  
ATOM    278  CA  HSE P 244       9.483   6.865  10.372  0.00  0.00      PROT C  
ATOM    279  C   HSE P 244       8.374   7.112  11.379  0.00  0.00      PROT C  
ATOM    280  O   HSE P 244       7.301   6.514  11.314  0.00  0.00      PROT O  
ATOM    281  CB  HSE P 244       9.873   8.140   9.605  0.00  0.00      PROT C  
ATOM    282  CG  HSE P 244      11.146   7.903   8.859  0.00  0.00      PROT C  
ATOM    283  CD2 HSE P 244      11.411   7.248   7.694  0.00  0.00      PROT C  
ATOM    284  ND1 HSE P 244      12.325   8.273   9.470  0.00  0.00      PROT N  
ATOM    285  CE1 HSE P 244      13.282   7.862   8.666  0.00  0.00      PROT C  
ATOM    286  NE2 HSE P 244      12.785   7.222   7.583  0.00  0.00      PROT N  
ATOM    287  HN  HSE P 244       8.280   6.058   8.871  0.00  0.00      PROT H  
ATOM    288  HA  HSE P 244      10.337   6.535  10.951  0.00  0.00      PROT H  
ATOM    289  HB1 HSE P 244       9.079   8.399   8.875  0.00  0.00      PROT H  
ATOM    290  HB2 HSE P 244      10.020   9.003  10.289  0.00  0.00      PROT H  
ATOM    291  HD2 HSE P 244      10.733   6.790   6.988  0.00  0.00      PROT H  
ATOM    292  HE1 HSE P 244      14.346   7.993   8.866  0.00  0.00      PROT H  
ATOM    293  HE2 HSE P 244      13.343   6.754   6.882  0.00  0.00      PROT H  
ATOM    294  N   ASP P 247       4.653   7.635  10.879  0.00  0.00      PROT N  
ATOM    295  CA  ASP P 247       4.200   6.518  10.061  0.00  0.00      PROT C  
ATOM    296  C   ASP P 247       4.263   6.758   8.563  0.00  0.00      PROT C  
ATOM    297  O   ASP P 247       3.735   5.976   7.773  0.00  0.00      PROT O  
ATOM    298  CB  ASP P 247       2.826   5.923  10.464  0.00  0.00      PROT C  
ATOM    299  CG  ASP P 247       2.864   5.536  11.917  0.00  0.00      PROT C  
ATOM    300  OD1 ASP P 247       3.691   4.651  12.258  0.00  0.00      PROT O  
ATOM    301  OD2 ASP P 247       2.079   6.089  12.731  0.00  0.00      PROT O1-
ATOM    302  HN  ASP P 247       5.560   7.506  11.284  0.00  0.00      PROT H  
ATOM    303  HA  ASP P 247       4.933   5.741  10.229  0.00  0.00      PROT H  
ATOM    304  HB1 ASP P 247       2.019   6.653  10.279  0.00  0.00      PROT H  
ATOM    305  HB2 ASP P 247       2.609   5.007   9.874  0.00  0.00      PROT H  
ATOM    306  N   HSE P 248       4.973   7.803   8.102  0.00  0.00      PROT N  
ATOM    307  CA  HSE P 248       5.275   7.950   6.688  0.00  0.00      PROT C  
ATOM    308  C   HSE P 248       6.558   7.186   6.409  0.00  0.00      PROT C  
ATOM    309  O   HSE P 248       7.181   6.628   7.317  0.00  0.00      PROT O  
ATOM    310  CB  HSE P 248       5.397   9.429   6.258  0.00  0.00      PROT C  
ATOM    311  CG  HSE P 248       4.202  10.251   6.644  0.00  0.00      PROT C  
ATOM    312  CD2 HSE P 248       3.741  10.589   7.873  0.00  0.00      PROT C  
ATOM    313  ND1 HSE P 248       3.345  10.726   5.672  0.00  0.00      PROT N  
ATOM    314  CE1 HSE P 248       2.378  11.341   6.330  0.00  0.00      PROT C  
ATOM    315  NE2 HSE P 248       2.569  11.279   7.666  0.00  0.00      PROT N  
ATOM    316  HN  HSE P 248       5.441   8.425   8.734  0.00  0.00      PROT H  
ATOM    317  HA  HSE P 248       4.489   7.501   6.096  0.00  0.00      PROT H  
ATOM    318  HB1 HSE P 248       6.280   9.894   6.736  0.00  0.00      PROT H  
ATOM    319  HB2 HSE P 248       5.522   9.494   5.158  0.00  0.00      PROT H  
ATOM    320  HD2 HSE P 248       4.147  10.353   8.841  0.00  0.00      PROT H  
ATOM    321  HE1 HSE P 248       1.505  11.817   5.872  0.00  0.00      PROT H  
ATOM    322  HE2 HSE P 248       1.932  11.579   8.390  0.00  0.00      PROT H  
ATOM    323  N   GLY P 249       7.000   7.094   5.142  0.00  0.00      PROT N  
ATOM    324  CA  GLY P 249       8.143   6.239   4.856  0.00  0.00      PROT C  
ATOM    325  C   GLY P 249       9.020   6.727   3.755  0.00  0.00      PROT C  
ATOM    326  O   GLY P 249       8.622   7.495   2.882  0.00  0.00      PROT O  
ATOM    327  HN  GLY P 249       6.525   7.530   4.371  0.00  0.00      PROT H  
ATOM    328  HA1 GLY P 249       7.759   5.274   4.567  0.00  0.00      PROT H  
ATOM    329  HA2 GLY P 249       8.787   6.185   5.723  0.00  0.00      PROT H  
ATOM    330  N   GLU P 250      10.278   6.268   3.787  0.00  0.00      PROT N  
ATOM    331  CA  GLU P 250      11.285   6.588   2.805  0.00  0.00      PROT C  
ATOM    332  C   GLU P 250      11.711   5.328   2.081  0.00  0.00      PROT C  
ATOM    333  O   GLU P 250      11.640   4.213   2.605  0.00  0.00      PROT O  
ATOM    334  CB  GLU P 250      12.558   7.194   3.448  0.00  0.00      PROT C  
ATOM    335  CG  GLU P 250      12.326   8.502   4.246  0.00  0.00      PROT C  
ATOM    336  CD  GLU P 250      13.608   9.045   4.856  0.00  0.00      PROT C  
ATOM    337  OE1 GLU P 250      14.696   8.432   4.678  0.00  0.00      PROT O  
ATOM    338  OE2 GLU P 250      13.535  10.098   5.540  0.00  0.00      PROT O1-
ATOM    339  HN  GLU P 250      10.542   5.601   4.489  0.00  0.00      PROT H  
ATOM    340  HA  GLU P 250      10.890   7.272   2.069  0.00  0.00      PROT H  
ATOM    341  HB1 GLU P 250      12.997   6.439   4.143  0.00  0.00      PROT H  
ATOM    342  HB2 GLU P 250      13.314   7.397   2.655  0.00  0.00      PROT H  
ATOM    343  HG1 GLU P 250      11.895   9.292   3.601  0.00  0.00      PROT H  
ATOM    344  HG2 GLU P 250      11.616   8.315   5.080  0.00  0.00      PROT H  
ATOM    345  N   VAL P 251      12.225   5.485   0.850  0.00  0.00      PROT N  
ATOM    346  CA  VAL P 251      12.984   4.442   0.193  0.00  0.00      PROT C  
ATOM    347  C   VAL P 251      14.403   4.480   0.729  0.00  0.00      PROT C  
ATOM    348  O   VAL P 251      15.058   5.524   0.721  0.00  0.00      PROT O  
ATOM    349  CB  VAL P 251      12.978   4.606  -1.321  0.00  0.00      PROT C  
ATOM    350  CG1 VAL P 251      11.511   4.577  -1.799  0.00  0.00      PROT C  
ATOM    351  CG2 VAL P 251      13.818   3.501  -2.001  0.00  0.00      PROT C  
ATOM    352  HN  VAL P 251      12.189   6.365   0.370  0.00  0.00      PROT H  
ATOM    353  HA  VAL P 251      12.554   3.481   0.434  0.00  0.00      PROT H  
ATOM    354  HB  VAL P 251      13.409   5.598  -1.599  0.00  0.00      PROT H  
ATOM    355 HG11 VAL P 251      10.967   5.487  -1.472  0.00  0.00      PROT H  
ATOM    356 HG12 VAL P 251      11.466   4.534  -2.907  0.00  0.00      PROT H  
ATOM    357 HG13 VAL P 251      10.977   3.694  -1.394  0.00  0.00      PROT H  
ATOM    358 HG21 VAL P 251      13.683   3.549  -3.102  0.00  0.00      PROT H  
ATOM    359 HG22 VAL P 251      14.901   3.629  -1.789  0.00  0.00      PROT H  
ATOM    360 HG23 VAL P 251      13.512   2.493  -1.659  0.00  0.00      PROT H  
ATOM    361  N   PHE P 252      14.919   3.346   1.239  0.00  0.00      PROT N  
ATOM    362  CA  PHE P 252      16.282   3.273   1.729  0.00  0.00      PROT C  
ATOM    363  C   PHE P 252      17.175   2.758   0.615  0.00  0.00      PROT C  
ATOM    364  O   PHE P 252      18.203   3.347   0.278  0.00  0.00      PROT O  
ATOM    365  CB  PHE P 252      16.375   2.357   2.981  0.00  0.00      PROT C  
ATOM    366  CG  PHE P 252      17.689   2.571   3.691  0.00  0.00      PROT C  
ATOM    367  CD1 PHE P 252      17.790   3.546   4.697  0.00  0.00      PROT C  
ATOM    368  CD2 PHE P 252      18.840   1.849   3.327  0.00  0.00      PROT C  
ATOM    369  CE1 PHE P 252      19.015   3.795   5.329  0.00  0.00      PROT C  
ATOM    370  CE2 PHE P 252      20.071   2.104   3.949  0.00  0.00      PROT C  
ATOM    371  CZ  PHE P 252      20.156   3.078   4.952  0.00  0.00      PROT C  
ATOM    372  HN  PHE P 252      14.391   2.499   1.268  0.00  0.00      PROT H  
ATOM    373  HA  PHE P 252      16.631   4.264   1.994  0.00  0.00      PROT H  
ATOM    374  HB1 PHE P 252      15.562   2.629   3.690  0.00  0.00      PROT H  
ATOM    375  HB2 PHE P 252      16.264   1.283   2.722  0.00  0.00      PROT H  
ATOM    376  HD1 PHE P 252      16.919   4.122   4.975  0.00  0.00      PROT H  
ATOM    377  HD2 PHE P 252      18.775   1.101   2.551  0.00  0.00      PROT H  
ATOM    378  HE1 PHE P 252      19.080   4.553   6.097  0.00  0.00      PROT H  
ATOM    379  HE2 PHE P 252      20.949   1.542   3.663  0.00  0.00      PROT H  
ATOM    380  HZ  PHE P 252      21.097   3.284   5.443  0.00  0.00      PROT H  
ATOM    381  N   HSP P 267       9.855   9.078  -1.291  0.00  0.00      PROT N  
ATOM    382  CA  HSP P 267       9.214   8.997  -0.003  0.00  0.00      PROT C  
ATOM    383  C   HSP P 267       7.742   8.814  -0.268  0.00  0.00      PROT C  
ATOM    384  O   HSP P 267       7.270   9.181  -1.340  0.00  0.00      PROT O  
ATOM    385  CB  HSP P 267       9.431  10.286   0.817  0.00  0.00      PROT C  
ATOM    386  CG  HSP P 267      10.866  10.727   0.841  0.00  0.00      PROT C  
ATOM    387  CD2 HSP P 267      11.997  10.047   1.137  0.00  0.00      PROT C  
ATOM    388  ND1 HSP P 267      11.247  11.986   0.475  0.00  0.00      PROT N  
ATOM    389  CE1 HSP P 267      12.567  12.074   0.545  0.00  0.00      PROT C  
ATOM    390  NE2 HSP P 267      13.039  10.908   0.946  0.00  0.00      PROT N  
ATOM    391  HN  HSP P 267       9.298   9.501  -2.004  0.00  0.00      PROT H  
ATOM    392  HA  HSP P 267       9.563   8.125   0.533  0.00  0.00      PROT H  
ATOM    393  HB1 HSP P 267       8.829  11.115   0.385  0.00  0.00      PROT H  
ATOM    394  HB2 HSP P 267       9.100  10.127   1.865  0.00  0.00      PROT H  
ATOM    395  HD1 HSP P 267      10.606  12.729   0.189  0.00  0.00      PROT H  
ATOM    396  HD2 HSP P 267      12.121   9.008   1.421  0.00  0.00      PROT H  
ATOM    397  HE1 HSP P 267      13.161  12.957   0.352  0.00  0.00      PROT H  
ATOM    398  HE2 HSP P 267      14.031  10.668   1.041  0.00  0.00      PROT H  
ATOM    399  N   TYR P 268       6.992   8.224   0.676  0.00  0.00      PROT N  
ATOM    400  CA  TYR P 268       5.590   7.908   0.469  0.00  0.00      PROT C  
ATOM    401  C   TYR P 268       4.798   8.235   1.737  0.00  0.00      PROT C  
ATOM    402  O   TYR P 268       5.350   8.150   2.839  0.00  0.00      PROT O  
ATOM    403  CB  TYR P 268       5.350   6.398   0.155  0.00  0.00      PROT C  
ATOM    404  CG  TYR P 268       5.766   5.871  -1.206  0.00  0.00      PROT C  
ATOM    405  CD1 TYR P 268       7.106   5.717  -1.604  0.00  0.00      PROT C  
ATOM    406  CD2 TYR P 268       4.786   5.366  -2.079  0.00  0.00      PROT C  
ATOM    407  CE1 TYR P 268       7.454   5.089  -2.794  0.00  0.00      PROT C  
ATOM    408  CE2 TYR P 268       5.116   4.729  -3.278  0.00  0.00      PROT C  
ATOM    409  CZ  TYR P 268       6.466   4.549  -3.632  0.00  0.00      PROT C  
ATOM    410  OH  TYR P 268       6.858   3.880  -4.741  0.00  0.00      PROT O  
ATOM    411  HN  TYR P 268       7.379   7.965   1.569  0.00  0.00      PROT H  
ATOM    412  HA  TYR P 268       5.213   8.527  -0.335  0.00  0.00      PROT H  
ATOM    413  HB1 TYR P 268       5.870   5.867   0.958  0.00  0.00      PROT H  
ATOM    414  HB2 TYR P 268       4.286   6.176   0.289  0.00  0.00      PROT H  
ATOM    415  HD1 TYR P 268       7.906   6.056  -0.947  0.00  0.00      PROT H  
ATOM    416  HD2 TYR P 268       3.736   5.427  -1.803  0.00  0.00      PROT H  
ATOM    417  HE1 TYR P 268       8.494   4.961  -3.071  0.00  0.00      PROT H  
ATOM    418  HE2 TYR P 268       4.336   4.305  -3.902  0.00  0.00      PROT H  
ATOM    419  HH  TYR P 268       6.080   3.392  -5.128  0.00  0.00      PROT H  
ATOM    420  N   PRO P 269       3.525   8.631   1.643  0.00  0.00      PROT N  
ATOM    421  CA  PRO P 269       2.770   9.124   2.787  0.00  0.00      PROT C  
ATOM    422  C   PRO P 269       2.123   8.020   3.611  0.00  0.00      PROT C  
ATOM    423  O   PRO P 269       1.863   6.926   3.104  0.00  0.00      PROT O  
ATOM    424  CB  PRO P 269       1.687   9.996   2.134  0.00  0.00      PROT C  
ATOM    425  CG  PRO P 269       1.411   9.296   0.806  0.00  0.00      PROT C  
ATOM    426  CD  PRO P 269       2.804   8.851   0.383  0.00  0.00      PROT C  
ATOM    427  HA  PRO P 269       3.413   9.699   3.432  0.00  0.00      PROT H  
ATOM    428  HB1 PRO P 269       2.107  11.009   1.941  0.00  0.00      PROT H  
ATOM    429  HB2 PRO P 269       0.778  10.109   2.759  0.00  0.00      PROT H  
ATOM    430  HG1 PRO P 269       0.930   9.961   0.059  0.00  0.00      PROT H  
ATOM    431  HG2 PRO P 269       0.766   8.407   0.976  0.00  0.00      PROT H  
ATOM    432  HD1 PRO P 269       3.301   9.672  -0.176  0.00  0.00      PROT H  
ATOM    433  HD2 PRO P 269       2.768   7.925  -0.235  0.00  0.00      PROT H  
ATOM    434  N   ALA P 270       1.788   8.310   4.885  0.00  0.00      PROT N  
ATOM    435  CA  ALA P 270       1.145   7.426   5.849  0.00  0.00      PROT C  
ATOM    436  C   ALA P 270      -0.232   6.889   5.452  0.00  0.00      PROT C  
ATOM    437  O   ALA P 270      -0.718   5.900   5.996  0.00  0.00      PROT O  
ATOM    438  CB  ALA P 270       1.021   8.153   7.200  0.00  0.00      PROT C  
ATOM    439  HN  ALA P 270       2.060   9.211   5.244  0.00  0.00      PROT H  
ATOM    440  HA  ALA P 270       1.786   6.566   5.982  0.00  0.00      PROT H  
ATOM    441  HB1 ALA P 270       2.024   8.463   7.560  0.00  0.00      PROT H  
ATOM    442  HB2 ALA P 270       0.392   9.064   7.105  0.00  0.00      PROT H  
ATOM    443  HB3 ALA P 270       0.572   7.491   7.972  0.00  0.00      PROT H  
ATOM    444  N   THR P 271      -0.892   7.507   4.455  0.00  0.00      PROT N  
ATOM    445  CA  THR P 271      -2.136   7.025   3.864  0.00  0.00      PROT C  
ATOM    446  C   THR P 271      -1.978   5.715   3.095  0.00  0.00      PROT C  
ATOM    447  O   THR P 271      -2.947   4.958   2.950  0.00  0.00      PROT O  
ATOM    448  CB  THR P 271      -2.743   8.026   2.887  0.00  0.00      PROT C  
ATOM    449  CG2 THR P 271      -3.223   9.263   3.651  0.00  0.00      PROT C  
ATOM    450  OG1 THR P 271      -1.778   8.475   1.943  0.00  0.00      PROT O  
ATOM    451  HN  THR P 271      -0.522   8.352   4.072  0.00  0.00      PROT H  
ATOM    452  HA  THR P 271      -2.842   6.839   4.661  0.00  0.00      PROT H  
ATOM    453  HB  THR P 271      -3.621   7.585   2.352  0.00  0.00      PROT H  
ATOM    454  HG1 THR P 271      -1.691   7.746   1.288  0.00  0.00      PROT H  
ATOM    455 HG21 THR P 271      -3.656  10.007   2.948  0.00  0.00      PROT H  
ATOM    456 HG22 THR P 271      -4.005   8.981   4.384  0.00  0.00      PROT H  
ATOM    457 HG23 THR P 271      -2.386   9.746   4.194  0.00  0.00      PROT H  
ATOM    458  N   ASP P 272      -0.750   5.447   2.536  0.00  0.00      PROT N  
ATOM    459  CA  ASP P 272      -0.676   4.539   1.394  0.00  0.00      PROT C  
ATOM    460  C   ASP P 272      -0.248   3.105   1.822  0.00  0.00      PROT C  
ATOM    461  O   ASP P 272      -0.171   2.196   0.965  0.00  0.00      PROT O  
ATOM    462  CB  ASP P 272       0.155   5.141   0.236  0.00  0.00      PROT C  
ATOM    463  CG  ASP P 272      -0.664   6.144  -0.604  0.00  0.00      PROT C  
ATOM    464  OD1 ASP P 272      -1.598   6.767  -0.042  0.00  0.00      PROT O  
ATOM    465  OD2 ASP P 272      -0.380   6.291  -1.838  0.00  0.00      PROT O1-
ATOM    466  HN  ASP P 272      -0.110   6.234   2.566  0.00  0.00      PROT H  
ATOM    467  HA  ASP P 272      -1.663   4.346   0.951  0.00  0.00      PROT H  
ATOM    468  HB1 ASP P 272       1.037   5.663   0.638  0.00  0.00      PROT H  
ATOM    469  HB2 ASP P 272       0.521   4.353  -0.427  0.00  0.00      PROT H  
ATOM    470  N   ILE P 273      -0.121   2.923   3.140  0.00  0.00      PROT N  
ATOM    471  CA  ILE P 273      -0.252   1.675   3.900  0.00  0.00      PROT C  
ATOM    472  C   ILE P 273      -1.388   2.012   4.861  0.00  0.00      PROT C  
ATOM    473  O   ILE P 273      -1.201   2.903   5.693  0.00  0.00      PROT O  
ATOM    474  CB  ILE P 273       1.062   1.245   4.626  0.00  0.00      PROT C  
ATOM    475  CG1 ILE P 273       2.025   0.633   3.585  0.00  0.00      PROT C  
ATOM    476  CG2 ILE P 273       0.902   0.294   5.837  0.00  0.00      PROT C  
ATOM    477  CD  ILE P 273       1.712  -0.817   3.195  0.00  0.00      PROT C  
ATOM    478  HN  ILE P 273      -0.166   3.790   3.677  0.00  0.00      PROT H  
ATOM    479  HA  ILE P 273      -0.571   0.891   3.212  0.00  0.00      PROT H  
ATOM    480  HB  ILE P 273       1.519   2.172   4.989  0.00  0.00      PROT H  
ATOM    481 HG11 ILE P 273       2.034   1.265   2.692  0.00  0.00      PROT H  
ATOM    482 HG12 ILE P 273       3.044   0.676   3.991  0.00  0.00      PROT H  
ATOM    483 HG21 ILE P 273       0.346  -0.617   5.589  0.00  0.00      PROT H  
ATOM    484 HG22 ILE P 273       1.895  -0.001   6.196  0.00  0.00      PROT H  
ATOM    485 HG23 ILE P 273       0.384   0.782   6.668  0.00  0.00      PROT H  
ATOM    486  HD1 ILE P 273       0.682  -0.945   2.842  0.00  0.00      PROT H  
ATOM    487  HD2 ILE P 273       2.370  -1.159   2.391  0.00  0.00      PROT H  
ATOM    488  HD3 ILE P 273       1.849  -1.497   4.040  0.00  0.00      PROT H  
ATOM    489  N   PRO P 274      -2.556   1.376   4.837  0.00  0.00      PROT N  
ATOM    490  CA  PRO P 274      -3.560   1.584   5.876  0.00  0.00      PROT C  
ATOM    491  C   PRO P 274      -3.125   1.029   7.226  0.00  0.00      PROT C  
ATOM    492  O   PRO P 274      -2.380   0.050   7.270  0.00  0.00      PROT O  
ATOM    493  CB  PRO P 274      -4.791   0.838   5.334  0.00  0.00      PROT C  
ATOM    494  CG  PRO P 274      -4.614   0.883   3.815  0.00  0.00      PROT C  
ATOM    495  CD  PRO P 274      -3.107   0.716   3.653  0.00  0.00      PROT C  
ATOM    496  HA  PRO P 274      -3.741   2.645   5.986  0.00  0.00      PROT H  
ATOM    497  HB1 PRO P 274      -5.737   1.319   5.657  0.00  0.00      PROT H  
ATOM    498  HB2 PRO P 274      -4.791  -0.225   5.661  0.00  0.00      PROT H  
ATOM    499  HG1 PRO P 274      -4.911   1.887   3.438  0.00  0.00      PROT H  
ATOM    500  HG2 PRO P 274      -5.199   0.100   3.294  0.00  0.00      PROT H  
ATOM    501  HD1 PRO P 274      -2.756   1.189   2.708  0.00  0.00      PROT H  
ATOM    502  HD2 PRO P 274      -2.822  -0.358   3.676  0.00  0.00      PROT H  
ATOM    503  N   ALA P 277      -4.060  -2.628   7.747  0.00  0.00      PROT N  
ATOM    504  CA  ALA P 277      -3.125  -3.426   6.977  0.00  0.00      PROT C  
ATOM    505  C   ALA P 277      -1.780  -3.559   7.685  0.00  0.00      PROT C  
ATOM    506  O   ALA P 277      -1.238  -4.651   7.808  0.00  0.00      PROT O  
ATOM    507  CB  ALA P 277      -2.926  -2.812   5.575  0.00  0.00      PROT C  
ATOM    508  HN  ALA P 277      -4.190  -1.689   7.448  0.00  0.00      PROT H  
ATOM    509  HA  ALA P 277      -3.530  -4.425   6.876  0.00  0.00      PROT H  
ATOM    510  HB1 ALA P 277      -2.430  -1.821   5.638  0.00  0.00      PROT H  
ATOM    511  HB2 ALA P 277      -2.302  -3.483   4.945  0.00  0.00      PROT H  
ATOM    512  HB3 ALA P 277      -3.908  -2.678   5.075  0.00  0.00      PROT H  
ATOM    513  N   LEU P 280      -2.076  -6.094  10.463  0.00  0.00      PROT N  
ATOM    514  CA  LEU P 280      -2.217  -7.434   9.913  0.00  0.00      PROT C  
ATOM    515  C   LEU P 280      -0.870  -8.112   9.677  0.00  0.00      PROT C  
ATOM    516  O   LEU P 280      -0.706  -9.321   9.847  0.00  0.00      PROT O  
ATOM    517  CB  LEU P 280      -3.047  -7.346   8.610  0.00  0.00      PROT C  
ATOM    518  CG  LEU P 280      -3.407  -8.682   7.932  0.00  0.00      PROT C  
ATOM    519  CD1 LEU P 280      -4.837  -8.605   7.387  0.00  0.00      PROT C  
ATOM    520  CD2 LEU P 280      -2.435  -9.032   6.793  0.00  0.00      PROT C  
ATOM    521  HN  LEU P 280      -2.388  -5.345   9.882  0.00  0.00      PROT H  
ATOM    522  HA  LEU P 280      -2.755  -8.038  10.632  0.00  0.00      PROT H  
ATOM    523  HB1 LEU P 280      -3.998  -6.832   8.877  0.00  0.00      PROT H  
ATOM    524  HB2 LEU P 280      -2.531  -6.699   7.870  0.00  0.00      PROT H  
ATOM    525  HG  LEU P 280      -3.375  -9.496   8.697  0.00  0.00      PROT H  
ATOM    526 HD11 LEU P 280      -5.105  -9.549   6.871  0.00  0.00      PROT H  
ATOM    527 HD12 LEU P 280      -5.558  -8.433   8.215  0.00  0.00      PROT H  
ATOM    528 HD13 LEU P 280      -4.924  -7.769   6.661  0.00  0.00      PROT H  
ATOM    529 HD21 LEU P 280      -1.404  -9.173   7.179  0.00  0.00      PROT H  
ATOM    530 HD22 LEU P 280      -2.750  -9.973   6.295  0.00  0.00      PROT H  
ATOM    531 HD23 LEU P 280      -2.424  -8.222   6.034  0.00  0.00      PROT H  
ATOM    532  N   PHE P 281       0.170  -7.320   9.352  0.00  0.00      PROT N  
ATOM    533  CA  PHE P 281       1.524  -7.796   9.123  0.00  0.00      PROT C  
ATOM    534  C   PHE P 281       2.259  -8.233  10.398  0.00  0.00      PROT C  
ATOM    535  O   PHE P 281       3.398  -8.694  10.358  0.00  0.00      PROT O  
ATOM    536  CB  PHE P 281       2.374  -6.717   8.398  0.00  0.00      PROT C  
ATOM    537  CG  PHE P 281       1.732  -6.140   7.152  0.00  0.00      PROT C  
ATOM    538  CD1 PHE P 281       0.836  -6.848   6.323  0.00  0.00      PROT C  
ATOM    539  CD2 PHE P 281       2.054  -4.819   6.805  0.00  0.00      PROT C  
ATOM    540  CE1 PHE P 281       0.244  -6.227   5.213  0.00  0.00      PROT C  
ATOM    541  CE2 PHE P 281       1.483  -4.200   5.687  0.00  0.00      PROT C  
ATOM    542  CZ  PHE P 281       0.573  -4.905   4.890  0.00  0.00      PROT C  
ATOM    543  HN  PHE P 281       0.016  -6.342   9.207  0.00  0.00      PROT H  
ATOM    544  HA  PHE P 281       1.467  -8.674   8.493  0.00  0.00      PROT H  
ATOM    545  HB1 PHE P 281       2.558  -5.874   9.102  0.00  0.00      PROT H  
ATOM    546  HB2 PHE P 281       3.348  -7.152   8.097  0.00  0.00      PROT H  
ATOM    547  HD1 PHE P 281       0.568  -7.868   6.550  0.00  0.00      PROT H  
ATOM    548  HD2 PHE P 281       2.740  -4.272   7.431  0.00  0.00      PROT H  
ATOM    549  HE1 PHE P 281      -0.476  -6.764   4.613  0.00  0.00      PROT H  
ATOM    550  HE2 PHE P 281       1.731  -3.177   5.454  0.00  0.00      PROT H  
ATOM    551  HZ  PHE P 281       0.119  -4.433   4.030  0.00  0.00      PROT H  
ATOM    552  N   ARG P 287       4.194 -11.940   2.813  0.00  0.00      PROT N  
ATOM    553  CA  ARG P 287       2.953 -11.724   2.095  0.00  0.00      PROT C  
ATOM    554  C   ARG P 287       3.195 -11.760   0.595  0.00  0.00      PROT C  
ATOM    555  O   ARG P 287       4.136 -11.154   0.081  0.00  0.00      PROT O  
ATOM    556  CB  ARG P 287       2.335 -10.387   2.549  0.00  0.00      PROT C  
ATOM    557  CG  ARG P 287       0.940 -10.059   1.997  0.00  0.00      PROT C  
ATOM    558  CD  ARG P 287       0.163  -9.110   2.925  0.00  0.00      PROT C  
ATOM    559  NE  ARG P 287      -1.250  -8.993   2.443  0.00  0.00      PROT N  
ATOM    560  CZ  ARG P 287      -2.131  -9.998   2.419  0.00  0.00      PROT C  
ATOM    561  NH1 ARG P 287      -1.940 -11.148   3.052  0.00  0.00      PROT N1+
ATOM    562  NH2 ARG P 287      -3.246  -9.853   1.707  0.00  0.00      PROT N  
ATOM    563  HN  ARG P 287       4.916 -11.267   2.631  0.00  0.00      PROT H  
ATOM    564  HA  ARG P 287       2.256 -12.515   2.329  0.00  0.00      PROT H  
ATOM    565  HB1 ARG P 287       2.240 -10.467   3.655  0.00  0.00      PROT H  
ATOM    566  HB2 ARG P 287       3.034  -9.554   2.348  0.00  0.00      PROT H  
ATOM    567  HG1 ARG P 287       1.013  -9.625   0.977  0.00  0.00      PROT H  
ATOM    568  HG2 ARG P 287       0.384 -11.015   1.910  0.00  0.00      PROT H  
ATOM    569  HD1 ARG P 287       0.163  -9.473   3.975  0.00  0.00      PROT H  
ATOM    570  HD2 ARG P 287       0.633  -8.101   2.909  0.00  0.00      PROT H  
ATOM    571  HE  ARG P 287      -1.534  -8.192   1.888  0.00  0.00      PROT H  
ATOM    572 HH11 ARG P 287      -2.428 -11.944   2.678  0.00  0.00      PROT H  
ATOM    573 HH12 ARG P 287      -1.079 -11.300   3.542  0.00  0.00      PROT H  
ATOM    574 HH21 ARG P 287      -3.883 -10.613   1.731  0.00  0.00      PROT H  
ATOM    575 HH22 ARG P 287      -3.536  -8.912   1.470  0.00  0.00      PROT H  
ATOM    576  N   ILE P 289       1.421 -12.261  -3.554  0.00  0.00      PROT N  
ATOM    577  CA  ILE P 289       0.276 -12.202  -4.452  0.00  0.00      PROT C  
ATOM    578  C   ILE P 289       0.413 -13.234  -5.567  0.00  0.00      PROT C  
ATOM    579  O   ILE P 289       1.311 -13.158  -6.409  0.00  0.00      PROT O  
ATOM    580  CB  ILE P 289       0.066 -10.815  -5.061  0.00  0.00      PROT C  
ATOM    581  CG1 ILE P 289       0.223  -9.713  -3.985  0.00  0.00      PROT C  
ATOM    582  CG2 ILE P 289      -1.341 -10.768  -5.705  0.00  0.00      PROT C  
ATOM    583  CD  ILE P 289       0.041  -8.289  -4.520  0.00  0.00      PROT C  
ATOM    584  HN  ILE P 289       2.239 -11.767  -3.844  0.00  0.00      PROT H  
ATOM    585  HA  ILE P 289      -0.622 -12.435  -3.895  0.00  0.00      PROT H  
ATOM    586  HB  ILE P 289       0.832 -10.628  -5.849  0.00  0.00      PROT H  
ATOM    587 HG11 ILE P 289      -0.521  -9.900  -3.178  0.00  0.00      PROT H  
ATOM    588 HG12 ILE P 289       1.235  -9.769  -3.526  0.00  0.00      PROT H  
ATOM    589 HG21 ILE P 289      -1.504  -9.799  -6.221  0.00  0.00      PROT H  
ATOM    590 HG22 ILE P 289      -1.470 -11.566  -6.464  0.00  0.00      PROT H  
ATOM    591 HG23 ILE P 289      -2.126 -10.892  -4.928  0.00  0.00      PROT H  
ATOM    592  HD1 ILE P 289      -1.002  -8.122  -4.860  0.00  0.00      PROT H  
ATOM    593  HD2 ILE P 289       0.263  -7.556  -3.714  0.00  0.00      PROT H  
ATOM    594  HD3 ILE P 289       0.724  -8.097  -5.374  0.00  0.00      PROT H  
ATOM    595  N   ARG P 317      -5.535 -15.441   0.459  0.00  0.00      PROT N  
ATOM    596  CA  ARG P 317      -6.434 -14.326   0.241  0.00  0.00      PROT C  
ATOM    597  C   ARG P 317      -5.941 -13.369  -0.840  0.00  0.00      PROT C  
ATOM    598  O   ARG P 317      -4.759 -13.031  -0.911  0.00  0.00      PROT O  
ATOM    599  CB  ARG P 317      -6.679 -13.566   1.574  0.00  0.00      PROT C  
ATOM    600  CG  ARG P 317      -7.450 -12.244   1.402  0.00  0.00      PROT C  
ATOM    601  CD  ARG P 317      -7.824 -11.536   2.700  0.00  0.00      PROT C  
ATOM    602  NE  ARG P 317      -8.403 -10.218   2.308  0.00  0.00      PROT N  
ATOM    603  CZ  ARG P 317      -7.679  -9.179   1.879  0.00  0.00      PROT C  
ATOM    604  NH1 ARG P 317      -6.392  -9.044   2.172  0.00  0.00      PROT N1+
ATOM    605  NH2 ARG P 317      -8.280  -8.243   1.158  0.00  0.00      PROT N  
ATOM    606  HN  ARG P 317      -4.946 -15.403   1.262  0.00  0.00      PROT H  
ATOM    607  HA  ARG P 317      -7.382 -14.713  -0.100  0.00  0.00      PROT H  
ATOM    608  HB1 ARG P 317      -7.243 -14.239   2.258  0.00  0.00      PROT H  
ATOM    609  HB2 ARG P 317      -5.699 -13.348   2.054  0.00  0.00      PROT H  
ATOM    610  HG1 ARG P 317      -6.813 -11.550   0.806  0.00  0.00      PROT H  
ATOM    611  HG2 ARG P 317      -8.380 -12.430   0.818  0.00  0.00      PROT H  
ATOM    612  HD1 ARG P 317      -8.614 -12.112   3.219  0.00  0.00      PROT H  
ATOM    613  HD2 ARG P 317      -6.957 -11.408   3.382  0.00  0.00      PROT H  
ATOM    614  HE  ARG P 317      -9.397 -10.098   2.238  0.00  0.00      PROT H  
ATOM    615 HH11 ARG P 317      -5.863  -8.265   1.826  0.00  0.00      PROT H  
ATOM    616 HH12 ARG P 317      -6.012  -9.600   2.923  0.00  0.00      PROT H  
ATOM    617 HH21 ARG P 317      -7.755  -7.415   0.936  0.00  0.00      PROT H  
ATOM    618 HH22 ARG P 317      -9.151  -8.487   0.718  0.00  0.00      PROT H  
ATOM    619  N   ALA P 318      -6.864 -12.888  -1.700  0.00  0.00      PROT N  
ATOM    620  CA  ALA P 318      -6.579 -11.875  -2.693  0.00  0.00      PROT C  
ATOM    621  C   ALA P 318      -6.597 -10.463  -2.084  0.00  0.00      PROT C  
ATOM    622  O   ALA P 318      -7.447 -10.189  -1.234  0.00  0.00      PROT O  
ATOM    623  CB  ALA P 318      -7.612 -11.973  -3.833  0.00  0.00      PROT C  
ATOM    624  HN  ALA P 318      -7.824 -13.159  -1.615  0.00  0.00      PROT H  
ATOM    625  HA  ALA P 318      -5.600 -12.078  -3.098  0.00  0.00      PROT H  
ATOM    626  HB1 ALA P 318      -7.590 -12.990  -4.282  0.00  0.00      PROT H  
ATOM    627  HB2 ALA P 318      -8.639 -11.794  -3.447  0.00  0.00      PROT H  
ATOM    628  HB3 ALA P 318      -7.400 -11.233  -4.634  0.00  0.00      PROT H  
ATOM    629  N   PRO P 319      -5.718  -9.523  -2.431  0.00  0.00      PROT N  
ATOM    630  CA  PRO P 319      -5.744  -8.173  -1.874  0.00  0.00      PROT C  
ATOM    631  C   PRO P 319      -6.916  -7.362  -2.406  0.00  0.00      PROT C  
ATOM    632  O   PRO P 319      -7.518  -7.744  -3.407  0.00  0.00      PROT O  
ATOM    633  CB  PRO P 319      -4.402  -7.582  -2.336  0.00  0.00      PROT C  
ATOM    634  CG  PRO P 319      -4.142  -8.270  -3.677  0.00  0.00      PROT C  
ATOM    635  CD  PRO P 319      -4.662  -9.686  -3.432  0.00  0.00      PROT C  
ATOM    636  HA  PRO P 319      -5.830  -8.214  -0.797  0.00  0.00      PROT H  
ATOM    637  HB1 PRO P 319      -3.609  -7.886  -1.616  0.00  0.00      PROT H  
ATOM    638  HB2 PRO P 319      -4.409  -6.476  -2.413  0.00  0.00      PROT H  
ATOM    639  HG1 PRO P 319      -3.072  -8.259  -3.967  0.00  0.00      PROT H  
ATOM    640  HG2 PRO P 319      -4.755  -7.783  -4.467  0.00  0.00      PROT H  
ATOM    641  HD1 PRO P 319      -3.854 -10.316  -2.997  0.00  0.00      PROT H  
ATOM    642  HD2 PRO P 319      -5.051 -10.145  -4.368  0.00  0.00      PROT H  
ATOM    643  N   HSE P 320      -7.269  -6.249  -1.727  0.00  0.00      PROT N  
ATOM    644  CA  HSE P 320      -8.374  -5.367  -2.072  0.00  0.00      PROT C  
ATOM    645  C   HSE P 320      -8.176  -4.592  -3.379  0.00  0.00      PROT C  
ATOM    646  O   HSE P 320      -7.052  -4.366  -3.833  0.00  0.00      PROT O  
ATOM    647  CB  HSE P 320      -9.731  -6.118  -2.002  0.00  0.00      PROT C  
ATOM    648  CG  HSE P 320     -10.961  -5.273  -1.917  0.00  0.00      PROT C  
ATOM    649  CD2 HSE P 320     -11.318  -4.302  -1.039  0.00  0.00      PROT C  
ATOM    650  ND1 HSE P 320     -11.966  -5.459  -2.871  0.00  0.00      PROT N  
ATOM    651  CE1 HSE P 320     -12.903  -4.589  -2.537  0.00  0.00      PROT C  
ATOM    652  NE2 HSE P 320     -12.562  -3.871  -1.440  0.00  0.00      PROT N  
ATOM    653  HN  HSE P 320      -6.791  -6.021  -0.875  0.00  0.00      PROT H  
ATOM    654  HA  HSE P 320      -8.388  -4.615  -1.296  0.00  0.00      PROT H  
ATOM    655  HB1 HSE P 320      -9.815  -6.809  -2.870  0.00  0.00      PROT H  
ATOM    656  HB2 HSE P 320      -9.731  -6.746  -1.089  0.00  0.00      PROT H  
ATOM    657  HD2 HSE P 320     -10.784  -3.910  -0.185  0.00  0.00      PROT H  
ATOM    658  HE1 HSE P 320     -13.845  -4.455  -3.065  0.00  0.00      PROT H  
ATOM    659  HE2 HSE P 320     -13.115  -3.138  -1.017  0.00  0.00      PROT H  
ATOM    660  N   SER P 321      -9.277  -4.114  -3.996  0.00  0.00      PROT N  
ATOM    661  CA  SER P 321      -9.314  -3.434  -5.285  0.00  0.00      PROT C  
ATOM    662  C   SER P 321      -8.441  -2.196  -5.410  0.00  0.00      PROT C  
ATOM    663  O   SER P 321      -7.866  -1.925  -6.463  0.00  0.00      PROT O  
ATOM    664  CB  SER P 321     -10.764  -3.072  -5.697  0.00  0.00      PROT C  
ATOM    665  OG  SER P 321     -11.389  -2.134  -4.813  0.00  0.00      PROT O  
ATOM    666  HN  SER P 321     -10.179  -4.263  -3.586  0.00  0.00      PROT H  
ATOM    667  HA  SER P 321      -8.940  -4.134  -6.016  0.00  0.00      PROT H  
ATOM    668  HB1 SER P 321     -10.758  -2.662  -6.732  0.00  0.00      PROT H  
ATOM    669  HB2 SER P 321     -11.372  -4.004  -5.716  0.00  0.00      PROT H  
ATOM    670  HG1 SER P 321     -11.986  -1.620  -5.396  0.00  0.00      PROT H  
ATOM    671  N   CYS P 322      -8.265  -1.437  -4.311  0.00  0.00      PROT N  
ATOM    672  CA  CYS P 322      -7.404  -0.268  -4.241  0.00  0.00      PROT C  
ATOM    673  C   CYS P 322      -5.941  -0.622  -4.503  0.00  0.00      PROT C  
ATOM    674  O   CYS P 322      -5.230   0.065  -5.237  0.00  0.00      PROT O  
ATOM    675  CB  CYS P 322      -7.547   0.391  -2.840  0.00  0.00      PROT C  
ATOM    676  SG  CYS P 322      -6.644   1.971  -2.640  0.00  0.00      PROT S  
ATOM    677  HN  CYS P 322      -8.740  -1.703  -3.467  0.00  0.00      PROT H  
ATOM    678  HA  CYS P 322      -7.712   0.424  -5.019  0.00  0.00      PROT H  
ATOM    679  HB1 CYS P 322      -8.621   0.548  -2.700  0.00  0.00      PROT H  
ATOM    680  HB2 CYS P 322      -7.208  -0.333  -2.093  0.00  0.00      PROT H  
ATOM    681  N   HSE P 323      -5.466  -1.757  -3.952  0.00  0.00      PROT N  
ATOM    682  CA  HSE P 323      -4.122  -2.245  -4.212  0.00  0.00      PROT C  
ATOM    683  C   HSE P 323      -3.969  -2.773  -5.629  0.00  0.00      PROT C  
ATOM    684  O   HSE P 323      -2.960  -2.533  -6.288  0.00  0.00      PROT O  
ATOM    685  CB  HSE P 323      -3.665  -3.358  -3.229  0.00  0.00      PROT C  
ATOM    686  CG  HSE P 323      -2.256  -3.817  -3.495  0.00  0.00      PROT C  
ATOM    687  CD2 HSE P 323      -1.869  -5.019  -4.044  0.00  0.00      PROT C  
ATOM    688  ND1 HSE P 323      -1.150  -2.981  -3.336  0.00  0.00      PROT N  
ATOM    689  CE1 HSE P 323      -0.133  -3.685  -3.795  0.00  0.00      PROT C  
ATOM    690  NE2 HSE P 323      -0.505  -4.918  -4.215  0.00  0.00      PROT N  
ATOM    691  HN  HSE P 323      -6.070  -2.350  -3.422  0.00  0.00      PROT H  
ATOM    692  HA  HSE P 323      -3.436  -1.410  -4.114  0.00  0.00      PROT H  
ATOM    693  HB1 HSE P 323      -3.767  -2.922  -2.229  0.00  0.00      PROT H  
ATOM    694  HB2 HSE P 323      -4.375  -4.187  -3.313  0.00  0.00      PROT H  
ATOM    695  HD2 HSE P 323      -2.429  -5.895  -4.335  0.00  0.00      PROT H  
ATOM    696  HE1 HSE P 323       0.904  -3.382  -3.856  0.00  0.00      PROT H  
ATOM    697  HE2 HSE P 323       0.139  -5.555  -4.680  0.00  0.00      PROT H  
ATOM    698  N   LEU P 324      -4.991  -3.463  -6.171  0.00  0.00      PROT N  
ATOM    699  CA  LEU P 324      -5.003  -3.929  -7.550  0.00  0.00      PROT C  
ATOM    700  C   LEU P 324      -4.892  -2.799  -8.575  0.00  0.00      PROT C  
ATOM    701  O   LEU P 324      -4.203  -2.925  -9.592  0.00  0.00      PROT O  
ATOM    702  CB  LEU P 324      -6.268  -4.775  -7.827  0.00  0.00      PROT C  
ATOM    703  CG  LEU P 324      -6.381  -6.041  -6.950  0.00  0.00      PROT C  
ATOM    704  CD1 LEU P 324      -7.726  -6.739  -7.188  0.00  0.00      PROT C  
ATOM    705  CD2 LEU P 324      -5.230  -7.025  -7.213  0.00  0.00      PROT C  
ATOM    706  HN  LEU P 324      -5.795  -3.677  -5.616  0.00  0.00      PROT H  
ATOM    707  HA  LEU P 324      -4.126  -4.544  -7.693  0.00  0.00      PROT H  
ATOM    708  HB1 LEU P 324      -7.171  -4.148  -7.661  0.00  0.00      PROT H  
ATOM    709  HB2 LEU P 324      -6.275  -5.099  -8.892  0.00  0.00      PROT H  
ATOM    710  HG  LEU P 324      -6.348  -5.748  -5.874  0.00  0.00      PROT H  
ATOM    711 HD11 LEU P 324      -8.574  -6.070  -6.936  0.00  0.00      PROT H  
ATOM    712 HD12 LEU P 324      -7.819  -7.039  -8.251  0.00  0.00      PROT H  
ATOM    713 HD13 LEU P 324      -7.804  -7.648  -6.553  0.00  0.00      PROT H  
ATOM    714 HD21 LEU P 324      -4.258  -6.603  -6.885  0.00  0.00      PROT H  
ATOM    715 HD22 LEU P 324      -5.406  -7.972  -6.658  0.00  0.00      PROT H  
ATOM    716 HD23 LEU P 324      -5.172  -7.261  -8.295  0.00  0.00      PROT H  
ATOM    717  N   TYR P 326      -3.342   0.127  -7.636  0.00  0.00      PROT N  
ATOM    718  CA  TYR P 326      -1.991   0.578  -7.310  0.00  0.00      PROT C  
ATOM    719  C   TYR P 326      -0.911  -0.185  -8.073  0.00  0.00      PROT C  
ATOM    720  O   TYR P 326      -0.014   0.418  -8.662  0.00  0.00      PROT O  
ATOM    721  CB  TYR P 326      -1.721   0.497  -5.773  0.00  0.00      PROT C  
ATOM    722  CG  TYR P 326      -0.882   1.607  -5.163  0.00  0.00      PROT C  
ATOM    723  CD1 TYR P 326       0.504   1.504  -4.963  0.00  0.00      PROT C  
ATOM    724  CD2 TYR P 326      -1.511   2.761  -4.671  0.00  0.00      PROT C  
ATOM    725  CE1 TYR P 326       1.224   2.495  -4.284  0.00  0.00      PROT C  
ATOM    726  CE2 TYR P 326      -0.805   3.769  -4.019  0.00  0.00      PROT C  
ATOM    727  CZ  TYR P 326       0.573   3.642  -3.801  0.00  0.00      PROT C  
ATOM    728  OH  TYR P 326       1.294   4.573  -3.117  0.00  0.00      PROT O  
ATOM    729  HN  TYR P 326      -3.888  -0.222  -6.871  0.00  0.00      PROT H  
ATOM    730  HA  TYR P 326      -1.927   1.614  -7.625  0.00  0.00      PROT H  
ATOM    731  HB1 TYR P 326      -2.724   0.556  -5.335  0.00  0.00      PROT H  
ATOM    732  HB2 TYR P 326      -1.336  -0.498  -5.520  0.00  0.00      PROT H  
ATOM    733  HD1 TYR P 326       1.030   0.618  -5.307  0.00  0.00      PROT H  
ATOM    734  HD2 TYR P 326      -2.588   2.857  -4.774  0.00  0.00      PROT H  
ATOM    735  HE1 TYR P 326       2.293   2.390  -4.122  0.00  0.00      PROT H  
ATOM    736  HE2 TYR P 326      -1.330   4.628  -3.623  0.00  0.00      PROT H  
ATOM    737  HH  TYR P 326       0.680   5.236  -2.695  0.00  0.00      PROT H  
ATOM    738  N   MET P 327      -1.032  -1.533  -8.150  0.00  0.00      PROT N  
ATOM    739  CA  MET P 327      -0.220  -2.423  -8.976  0.00  0.00      PROT C  
ATOM    740  C   MET P 327      -0.181  -2.037 -10.447  0.00  0.00      PROT C  
ATOM    741  O   MET P 327       0.877  -1.991 -11.077  0.00  0.00      PROT O  
ATOM    742  CB  MET P 327      -0.730  -3.885  -8.909  0.00  0.00      PROT C  
ATOM    743  CG  MET P 327      -0.533  -4.551  -7.538  0.00  0.00      PROT C  
ATOM    744  SD  MET P 327      -1.121  -6.272  -7.463  0.00  0.00      PROT S  
ATOM    745  CE  MET P 327       0.327  -7.026  -8.260  0.00  0.00      PROT C  
ATOM    746  HN  MET P 327      -1.749  -1.975  -7.599  0.00  0.00      PROT H  
ATOM    747  HA  MET P 327       0.795  -2.382  -8.613  0.00  0.00      PROT H  
ATOM    748  HB1 MET P 327      -1.811  -3.911  -9.169  0.00  0.00      PROT H  
ATOM    749  HB2 MET P 327      -0.189  -4.504  -9.661  0.00  0.00      PROT H  
ATOM    750  HG1 MET P 327       0.544  -4.509  -7.267  0.00  0.00      PROT H  
ATOM    751  HG2 MET P 327      -1.073  -3.953  -6.774  0.00  0.00      PROT H  
ATOM    752  HE1 MET P 327       0.245  -8.135  -8.265  0.00  0.00      PROT H  
ATOM    753  HE2 MET P 327       0.427  -6.693  -9.314  0.00  0.00      PROT H  
ATOM    754  HE3 MET P 327       1.262  -6.761  -7.722  0.00  0.00      PROT H  
ATOM    755  N   MET P 330       2.136   1.194 -11.439  0.00  0.00      PROT N  
ATOM    756  CA  MET P 330       3.590   1.065 -11.454  0.00  0.00      PROT C  
ATOM    757  C   MET P 330       4.058  -0.244 -12.086  0.00  0.00      PROT C  
ATOM    758  O   MET P 330       5.174  -0.714 -11.847  0.00  0.00      PROT O  
ATOM    759  CB  MET P 330       4.206   1.306 -10.048  0.00  0.00      PROT C  
ATOM    760  CG  MET P 330       3.508   0.630  -8.850  0.00  0.00      PROT C  
ATOM    761  SD  MET P 330       3.405  -1.176  -8.924  0.00  0.00      PROT S  
ATOM    762  CE  MET P 330       2.998  -1.410  -7.175  0.00  0.00      PROT C  
ATOM    763  HN  MET P 330       1.626   0.509 -10.918  0.00  0.00      PROT H  
ATOM    764  HA  MET P 330       4.019   1.819 -12.098  0.00  0.00      PROT H  
ATOM    765  HB1 MET P 330       5.283   1.029 -10.049  0.00  0.00      PROT H  
ATOM    766  HB2 MET P 330       4.167   2.404  -9.858  0.00  0.00      PROT H  
ATOM    767  HG1 MET P 330       4.078   0.923  -7.939  0.00  0.00      PROT H  
ATOM    768  HG2 MET P 330       2.488   1.057  -8.737  0.00  0.00      PROT H  
ATOM    769  HE1 MET P 330       2.803  -2.479  -6.942  0.00  0.00      PROT H  
ATOM    770  HE2 MET P 330       3.845  -1.079  -6.541  0.00  0.00      PROT H  
ATOM    771  HE3 MET P 330       2.097  -0.826  -6.891  0.00  0.00      PROT H  
ATOM    772  N   SER P 332       3.116  -3.577 -11.920  0.00  0.00      PROT N  
ATOM    773  CA  SER P 332       3.318  -4.813 -11.173  0.00  0.00      PROT C  
ATOM    774  C   SER P 332       2.266  -5.843 -11.522  0.00  0.00      PROT C  
ATOM    775  O   SER P 332       1.071  -5.551 -11.612  0.00  0.00      PROT O  
ATOM    776  CB  SER P 332       3.330  -4.619  -9.639  0.00  0.00      PROT C  
ATOM    777  OG  SER P 332       3.761  -5.808  -8.978  0.00  0.00      PROT O  
ATOM    778  HN  SER P 332       2.375  -2.969 -11.615  0.00  0.00      PROT H  
ATOM    779  HA  SER P 332       4.279  -5.240 -11.427  0.00  0.00      PROT H  
ATOM    780  HB1 SER P 332       4.058  -3.813  -9.398  0.00  0.00      PROT H  
ATOM    781  HB2 SER P 332       2.325  -4.307  -9.279  0.00  0.00      PROT H  
ATOM    782  HG1 SER P 332       3.495  -5.755  -8.047  0.00  0.00      PROT H  
ATOM    783  N   SER P 335       4.251  -9.967  -6.971  0.00  0.00      PROT N  
ATOM    784  CA  SER P 335       4.828  -9.238  -5.854  0.00  0.00      PROT C  
ATOM    785  C   SER P 335       4.990 -10.119  -4.632  0.00  0.00      PROT C  
ATOM    786  O   SER P 335       4.211 -11.047  -4.389  0.00  0.00      PROT O  
ATOM    787  CB  SER P 335       3.982  -8.014  -5.417  0.00  0.00      PROT C  
ATOM    788  OG  SER P 335       3.918  -7.034  -6.452  0.00  0.00      PROT O  
ATOM    789  HN  SER P 335       3.796 -10.834  -6.766  0.00  0.00      PROT H  
ATOM    790  HA  SER P 335       5.821  -8.909  -6.133  0.00  0.00      PROT H  
ATOM    791  HB1 SER P 335       2.953  -8.342  -5.150  0.00  0.00      PROT H  
ATOM    792  HB2 SER P 335       4.431  -7.530  -4.525  0.00  0.00      PROT H  
ATOM    793  HG1 SER P 335       4.314  -7.463  -7.238  0.00  0.00      PROT H  
ATOM    794  N   LEU P 336       6.033  -9.834  -3.835  0.00  0.00      PROT N  
ATOM    795  CA  LEU P 336       6.364 -10.533  -2.610  0.00  0.00      PROT C  
ATOM    796  C   LEU P 336       6.852  -9.504  -1.607  0.00  0.00      PROT C  
ATOM    797  O   LEU P 336       7.840  -8.820  -1.859  0.00  0.00      PROT O  
ATOM    798  CB  LEU P 336       7.503 -11.552  -2.887  0.00  0.00      PROT C  
ATOM    799  CG  LEU P 336       8.127 -12.248  -1.658  0.00  0.00      PROT C  
ATOM    800  CD1 LEU P 336       7.126 -13.152  -0.927  0.00  0.00      PROT C  
ATOM    801  CD2 LEU P 336       9.374 -13.039  -2.083  0.00  0.00      PROT C  
ATOM    802  HN  LEU P 336       6.644  -9.081  -4.080  0.00  0.00      PROT H  
ATOM    803  HA  LEU P 336       5.489 -11.020  -2.202  0.00  0.00      PROT H  
ATOM    804  HB1 LEU P 336       7.114 -12.330  -3.579  0.00  0.00      PROT H  
ATOM    805  HB2 LEU P 336       8.316 -11.021  -3.431  0.00  0.00      PROT H  
ATOM    806  HG  LEU P 336       8.477 -11.471  -0.936  0.00  0.00      PROT H  
ATOM    807 HD11 LEU P 336       6.285 -12.561  -0.508  0.00  0.00      PROT H  
ATOM    808 HD12 LEU P 336       6.712 -13.914  -1.617  0.00  0.00      PROT H  
ATOM    809 HD13 LEU P 336       7.634 -13.679  -0.092  0.00  0.00      PROT H  
ATOM    810 HD21 LEU P 336       9.124 -13.780  -2.869  0.00  0.00      PROT H  
ATOM    811 HD22 LEU P 336      10.145 -12.349  -2.487  0.00  0.00      PROT H  
ATOM    812 HD23 LEU P 336       9.808 -13.576  -1.214  0.00  0.00      PROT H  
ATOM    813  N   VAL P 337       6.198  -9.350  -0.439  0.00  0.00      PROT N  
ATOM    814  CA  VAL P 337       6.621  -8.383   0.567  0.00  0.00      PROT C  
ATOM    815  C   VAL P 337       6.853  -9.062   1.904  0.00  0.00      PROT C  
ATOM    816  O   VAL P 337       5.994  -9.747   2.460  0.00  0.00      PROT O  
ATOM    817  CB  VAL P 337       5.701  -7.164   0.683  0.00  0.00      PROT C  
ATOM    818  CG1 VAL P 337       4.272  -7.542   1.100  0.00  0.00      PROT C  
ATOM    819  CG2 VAL P 337       6.284  -6.126   1.663  0.00  0.00      PROT C  
ATOM    820  HN  VAL P 337       5.426  -9.950  -0.196  0.00  0.00      PROT H  
ATOM    821  HA  VAL P 337       7.583  -7.983   0.287  0.00  0.00      PROT H  
ATOM    822  HB  VAL P 337       5.650  -6.691  -0.327  0.00  0.00      PROT H  
ATOM    823 HG11 VAL P 337       3.600  -6.661   1.010  0.00  0.00      PROT H  
ATOM    824 HG12 VAL P 337       3.855  -8.359   0.480  0.00  0.00      PROT H  
ATOM    825 HG13 VAL P 337       4.263  -7.870   2.159  0.00  0.00      PROT H  
ATOM    826 HG21 VAL P 337       5.657  -5.208   1.653  0.00  0.00      PROT H  
ATOM    827 HG22 VAL P 337       6.293  -6.519   2.702  0.00  0.00      PROT H  
ATOM    828 HG23 VAL P 337       7.319  -5.848   1.380  0.00  0.00      PROT H  
ATOM    829  N   LEU P 365       5.539  -1.271  13.079  0.00  0.00      PROT N  
ATOM    830  CA  LEU P 365       6.043  -1.822  11.840  0.00  0.00      PROT C  
ATOM    831  C   LEU P 365       7.318  -1.093  11.449  0.00  0.00      PROT C  
ATOM    832  O   LEU P 365       7.336   0.121  11.246  0.00  0.00      PROT O  
ATOM    833  CB  LEU P 365       4.967  -1.701  10.736  0.00  0.00      PROT C  
ATOM    834  CG  LEU P 365       5.307  -2.339   9.373  0.00  0.00      PROT C  
ATOM    835  CD1 LEU P 365       5.541  -3.853   9.460  0.00  0.00      PROT C  
ATOM    836  CD2 LEU P 365       4.171  -2.058   8.380  0.00  0.00      PROT C  
ATOM    837  HN  LEU P 365       4.902  -0.502  13.016  0.00  0.00      PROT H  
ATOM    838  HA  LEU P 365       6.281  -2.866  11.991  0.00  0.00      PROT H  
ATOM    839  HB1 LEU P 365       4.040  -2.186  11.118  0.00  0.00      PROT H  
ATOM    840  HB2 LEU P 365       4.736  -0.623  10.581  0.00  0.00      PROT H  
ATOM    841  HG  LEU P 365       6.238  -1.863   8.985  0.00  0.00      PROT H  
ATOM    842 HD11 LEU P 365       4.636  -4.360   9.861  0.00  0.00      PROT H  
ATOM    843 HD12 LEU P 365       5.757  -4.267   8.452  0.00  0.00      PROT H  
ATOM    844 HD13 LEU P 365       6.399  -4.092  10.121  0.00  0.00      PROT H  
ATOM    845 HD21 LEU P 365       4.410  -2.481   7.382  0.00  0.00      PROT H  
ATOM    846 HD22 LEU P 365       3.230  -2.519   8.746  0.00  0.00      PROT H  
ATOM    847 HD23 LEU P 365       4.007  -0.964   8.275  0.00  0.00      PROT H  
ATOM    848  N   GLY P 367       9.885  -1.884   8.939  0.00  0.00      PROT N  
ATOM    849  CA  GLY P 367      10.149  -1.667   7.526  0.00  0.00      PROT C  
ATOM    850  C   GLY P 367       9.539  -2.735   6.670  0.00  0.00      PROT C  
ATOM    851  O   GLY P 367       9.456  -3.898   7.057  0.00  0.00      PROT O  
ATOM    852  HN  GLY P 367       9.471  -2.751   9.222  0.00  0.00      PROT H  
ATOM    853  HA1 GLY P 367      11.218  -1.706   7.378  0.00  0.00      PROT H  
ATOM    854  HA2 GLY P 367       9.708  -0.725   7.233  0.00  0.00      PROT H  
ATOM    855  N   LEU P 368       9.100  -2.363   5.454  0.00  0.00      PROT N  
ATOM    856  CA  LEU P 368       8.615  -3.310   4.470  0.00  0.00      PROT C  
ATOM    857  C   LEU P 368       9.672  -3.598   3.421  0.00  0.00      PROT C  
ATOM    858  O   LEU P 368      10.246  -2.723   2.767  0.00  0.00      PROT O  
ATOM    859  CB  LEU P 368       7.297  -2.851   3.798  0.00  0.00      PROT C  
ATOM    860  CG  LEU P 368       6.074  -2.930   4.737  0.00  0.00      PROT C  
ATOM    861  CD1 LEU P 368       4.847  -2.253   4.118  0.00  0.00      PROT C  
ATOM    862  CD2 LEU P 368       5.711  -4.370   5.125  0.00  0.00      PROT C  
ATOM    863  HN  LEU P 368       9.113  -1.395   5.180  0.00  0.00      PROT H  
ATOM    864  HA  LEU P 368       8.419  -4.258   4.952  0.00  0.00      PROT H  
ATOM    865  HB1 LEU P 368       7.425  -1.804   3.449  0.00  0.00      PROT H  
ATOM    866  HB2 LEU P 368       7.079  -3.484   2.910  0.00  0.00      PROT H  
ATOM    867  HG  LEU P 368       6.333  -2.390   5.675  0.00  0.00      PROT H  
ATOM    868 HD11 LEU P 368       4.574  -2.747   3.160  0.00  0.00      PROT H  
ATOM    869 HD12 LEU P 368       3.980  -2.326   4.807  0.00  0.00      PROT H  
ATOM    870 HD13 LEU P 368       5.050  -1.180   3.925  0.00  0.00      PROT H  
ATOM    871 HD21 LEU P 368       6.534  -4.850   5.689  0.00  0.00      PROT H  
ATOM    872 HD22 LEU P 368       4.807  -4.381   5.770  0.00  0.00      PROT H  
ATOM    873 HD23 LEU P 368       5.493  -4.979   4.223  0.00  0.00      PROT H  
ATOM    874  N   VAL P 370       9.878  -4.946   0.138  0.00  0.00      PROT N  
ATOM    875  CA  VAL P 370       9.046  -5.175  -1.031  0.00  0.00      PROT C  
ATOM    876  C   VAL P 370       9.778  -5.820  -2.199  0.00  0.00      PROT C  
ATOM    877  O   VAL P 370      10.996  -5.727  -2.319  0.00  0.00      PROT O  
ATOM    878  CB  VAL P 370       8.448  -3.860  -1.518  0.00  0.00      PROT C  
ATOM    879  CG1 VAL P 370       7.550  -3.263  -0.419  0.00  0.00      PROT C  
ATOM    880  CG2 VAL P 370       9.552  -2.851  -1.898  0.00  0.00      PROT C  
ATOM    881  HN  VAL P 370      10.142  -3.998   0.279  0.00  0.00      PROT H  
ATOM    882  HA  VAL P 370       8.237  -5.839  -0.761  0.00  0.00      PROT H  
ATOM    883  HB  VAL P 370       7.808  -4.052  -2.413  0.00  0.00      PROT H  
ATOM    884 HG11 VAL P 370       8.109  -3.081   0.521  0.00  0.00      PROT H  
ATOM    885 HG12 VAL P 370       7.146  -2.290  -0.767  0.00  0.00      PROT H  
ATOM    886 HG13 VAL P 370       6.694  -3.940  -0.210  0.00  0.00      PROT H  
ATOM    887 HG21 VAL P 370      10.099  -2.492  -1.002  0.00  0.00      PROT H  
ATOM    888 HG22 VAL P 370      10.284  -3.280  -2.611  0.00  0.00      PROT H  
ATOM    889 HG23 VAL P 370       9.088  -1.971  -2.389  0.00  0.00      PROT H  
ATOM    890  N   CYS P 371       9.038  -6.475  -3.111  0.00  0.00      PROT N  
ATOM    891  CA  CYS P 371       9.544  -6.924  -4.398  0.00  0.00      PROT C  
ATOM    892  C   CYS P 371       8.434  -6.827  -5.429  0.00  0.00      PROT C  
ATOM    893  O   CYS P 371       7.264  -7.040  -5.113  0.00  0.00      PROT O  
ATOM    894  CB  CYS P 371      10.033  -8.396  -4.399  0.00  0.00      PROT C  
ATOM    895  SG  CYS P 371      11.577  -8.674  -3.466  0.00  0.00      PROT S  
ATOM    896  HN  CYS P 371       8.067  -6.657  -2.935  0.00  0.00      PROT H  
ATOM    897  HA  CYS P 371      10.334  -6.263  -4.723  0.00  0.00      PROT H  
ATOM    898  HB1 CYS P 371       9.223  -9.043  -3.998  0.00  0.00      PROT H  
ATOM    899  HB2 CYS P 371      10.196  -8.705  -5.454  0.00  0.00      PROT H  
ATOM    900  HG1 CYS P 371      11.032  -8.534  -2.260  0.00  0.00      PROT H  
ATOM    901  N   HSE P 372       8.775  -6.500  -6.692  0.00  0.00      PROT N  
ATOM    902  CA  HSE P 372       7.794  -6.347  -7.753  0.00  0.00      PROT C  
ATOM    903  C   HSE P 372       8.311  -6.916  -9.063  0.00  0.00      PROT C  
ATOM    904  O   HSE P 372       9.514  -6.912  -9.344  0.00  0.00      PROT O  
ATOM    905  CB  HSE P 372       7.402  -4.869  -7.987  0.00  0.00      PROT C  
ATOM    906  CG  HSE P 372       6.869  -4.198  -6.760  0.00  0.00      PROT C  
ATOM    907  CD2 HSE P 372       5.585  -4.129  -6.333  0.00  0.00      PROT C  
ATOM    908  ND1 HSE P 372       7.715  -3.585  -5.842  0.00  0.00      PROT N  
ATOM    909  CE1 HSE P 372       6.915  -3.182  -4.868  0.00  0.00      PROT C  
ATOM    910  NE2 HSE P 372       5.623  -3.480  -5.124  0.00  0.00      PROT N  
ATOM    911  HN  HSE P 372       9.731  -6.309  -6.934  0.00  0.00      PROT H  
ATOM    912  HA  HSE P 372       6.906  -6.912  -7.502  0.00  0.00      PROT H  
ATOM    913  HB1 HSE P 372       8.274  -4.288  -8.340  0.00  0.00      PROT H  
ATOM    914  HB2 HSE P 372       6.611  -4.810  -8.765  0.00  0.00      PROT H  
ATOM    915  HD2 HSE P 372       4.681  -4.509  -6.784  0.00  0.00      PROT H  
ATOM    916  HE1 HSE P 372       7.230  -2.693  -3.944  0.00  0.00      PROT H  
ATOM    917  HE2 HSE P 372       4.837  -3.381  -4.484  0.00  0.00      PROT H  
ATOM    918  N   ARG P 548      -3.151  10.012  -7.054  0.00  0.00      PROT N  
ATOM    919  CA  ARG P 548      -2.656   9.744  -5.698  0.00  0.00      PROT C  
ATOM    920  C   ARG P 548      -2.174   8.309  -5.523  0.00  0.00      PROT C  
ATOM    921  O   ARG P 548      -2.231   7.722  -4.439  0.00  0.00      PROT O  
ATOM    922  CB  ARG P 548      -3.549  10.188  -4.508  0.00  0.00      PROT C  
ATOM    923  CG  ARG P 548      -3.763  11.708  -4.439  0.00  0.00      PROT C  
ATOM    924  CD  ARG P 548      -4.454  12.153  -3.146  0.00  0.00      PROT C  
ATOM    925  NE  ARG P 548      -4.385  13.645  -3.113  0.00  0.00      PROT N  
ATOM    926  CZ  ARG P 548      -3.297  14.332  -2.747  0.00  0.00      PROT C  
ATOM    927  NH1 ARG P 548      -2.201  13.750  -2.266  0.00  0.00      PROT N1+
ATOM    928  NH2 ARG P 548      -3.268  15.654  -2.897  0.00  0.00      PROT N  
ATOM    929  HN  ARG P 548      -2.427  10.115  -7.741  0.00  0.00      PROT H  
ATOM    930  HA  ARG P 548      -1.756  10.336  -5.610  0.00  0.00      PROT H  
ATOM    931  HB1 ARG P 548      -4.523   9.659  -4.533  0.00  0.00      PROT H  
ATOM    932  HB2 ARG P 548      -3.044   9.893  -3.560  0.00  0.00      PROT H  
ATOM    933  HG1 ARG P 548      -2.763  12.192  -4.505  0.00  0.00      PROT H  
ATOM    934  HG2 ARG P 548      -4.361  12.054  -5.311  0.00  0.00      PROT H  
ATOM    935  HD1 ARG P 548      -5.522  11.838  -3.145  0.00  0.00      PROT H  
ATOM    936  HD2 ARG P 548      -3.962  11.724  -2.244  0.00  0.00      PROT H  
ATOM    937  HE  ARG P 548      -5.081  14.182  -3.616  0.00  0.00      PROT H  
ATOM    938 HH11 ARG P 548      -1.397  14.350  -2.153  0.00  0.00      PROT H  
ATOM    939 HH12 ARG P 548      -2.146  12.756  -2.167  0.00  0.00      PROT H  
ATOM    940 HH21 ARG P 548      -2.430  16.120  -2.620  0.00  0.00      PROT H  
ATOM    941 HH22 ARG P 548      -4.085  16.153  -3.197  0.00  0.00      PROT H  
ATOM    942  N   MET P 549      -1.641   7.717  -6.608  0.00  0.00      PROT N  
ATOM    943  CA  MET P 549      -1.072   6.383  -6.578  0.00  0.00      PROT C  
ATOM    944  C   MET P 549       0.333   6.337  -7.152  0.00  0.00      PROT C  
ATOM    945  O   MET P 549       1.167   5.546  -6.719  0.00  0.00      PROT O  
ATOM    946  CB  MET P 549      -1.974   5.370  -7.325  0.00  0.00      PROT C  
ATOM    947  CG  MET P 549      -3.344   5.191  -6.640  0.00  0.00      PROT C  
ATOM    948  SD  MET P 549      -4.277   3.739  -7.205  0.00  0.00      PROT S  
ATOM    949  CE  MET P 549      -5.369   3.720  -5.758  0.00  0.00      PROT C  
ATOM    950  HN  MET P 549      -1.635   8.201  -7.482  0.00  0.00      PROT H  
ATOM    951  HA  MET P 549      -0.966   6.051  -5.555  0.00  0.00      PROT H  
ATOM    952  HB1 MET P 549      -2.122   5.690  -8.379  0.00  0.00      PROT H  
ATOM    953  HB2 MET P 549      -1.464   4.379  -7.327  0.00  0.00      PROT H  
ATOM    954  HG1 MET P 549      -3.162   5.098  -5.546  0.00  0.00      PROT H  
ATOM    955  HG2 MET P 549      -3.953   6.111  -6.780  0.00  0.00      PROT H  
ATOM    956  HE1 MET P 549      -6.011   4.627  -5.726  0.00  0.00      PROT H  
ATOM    957  HE2 MET P 549      -6.031   2.828  -5.770  0.00  0.00      PROT H  
ATOM    958  HE3 MET P 549      -4.792   3.684  -4.809  0.00  0.00      PROT H  
ATOM    959  N   SER P 554       3.253  10.535  -4.640  0.00  0.00      PROT N  
ATOM    960  CA  SER P 554       3.586  10.094  -3.288  0.00  0.00      PROT C  
ATOM    961  C   SER P 554       4.727  10.897  -2.658  0.00  0.00      PROT C  
ATOM    962  O   SER P 554       4.655  11.291  -1.493  0.00  0.00      PROT O  
ATOM    963  CB  SER P 554       3.938   8.581  -3.249  0.00  0.00      PROT C  
ATOM    964  OG  SER P 554       2.752   7.904  -3.650  0.00  0.00      PROT O  
ATOM    965  HN  SER P 554       3.383   9.873  -5.378  0.00  0.00      PROT H  
ATOM    966  HA  SER P 554       2.719  10.277  -2.659  0.00  0.00      PROT H  
ATOM    967  HB1 SER P 554       4.780   8.401  -3.929  0.00  0.00      PROT H  
ATOM    968  HB2 SER P 554       4.256   8.293  -2.241  0.00  0.00      PROT H  
ATOM    969  HG1 SER P 554       2.932   6.950  -3.664  0.00  0.00      PROT H  
ATOM    970  N   PHE P 558       4.099  13.361   0.739  0.00  0.00      PROT N  
ATOM    971  CA  PHE P 558       5.064  13.393   1.831  0.00  0.00      PROT C  
ATOM    972  C   PHE P 558       5.612  14.803   2.072  0.00  0.00      PROT C  
ATOM    973  O   PHE P 558       5.691  15.285   3.202  0.00  0.00      PROT O  
ATOM    974  CB  PHE P 558       6.214  12.409   1.480  0.00  0.00      PROT C  
ATOM    975  CG  PHE P 558       7.232  12.225   2.579  0.00  0.00      PROT C  
ATOM    976  CD1 PHE P 558       8.334  13.093   2.693  0.00  0.00      PROT C  
ATOM    977  CD2 PHE P 558       7.150  11.123   3.443  0.00  0.00      PROT C  
ATOM    978  CE1 PHE P 558       9.352  12.841   3.620  0.00  0.00      PROT C  
ATOM    979  CE2 PHE P 558       8.169  10.861   4.369  0.00  0.00      PROT C  
ATOM    980  CZ  PHE P 558       9.276  11.715   4.447  0.00  0.00      PROT C  
ATOM    981  HN  PHE P 558       4.332  12.783  -0.046  0.00  0.00      PROT H  
ATOM    982  HA  PHE P 558       4.561  13.081   2.738  0.00  0.00      PROT H  
ATOM    983  HB1 PHE P 558       5.773  11.414   1.253  0.00  0.00      PROT H  
ATOM    984  HB2 PHE P 558       6.747  12.752   0.568  0.00  0.00      PROT H  
ATOM    985  HD1 PHE P 558       8.412  13.951   2.043  0.00  0.00      PROT H  
ATOM    986  HD2 PHE P 558       6.310  10.452   3.359  0.00  0.00      PROT H  
ATOM    987  HE1 PHE P 558      10.198  13.510   3.691  0.00  0.00      PROT H  
ATOM    988  HE2 PHE P 558       8.113   9.996   5.014  0.00  0.00      PROT H  
ATOM    989  HZ  PHE P 558      10.072  11.508   5.148  0.00  0.00      PROT H  
ATOM    990  OH2 TIP3W 106      -8.495   4.700  -4.705  0.00  0.00      WAT1 O  
ATOM    991  H1  TIP3W 106      -8.577   4.846  -3.763  0.00  0.00      WAT1 H  
ATOM    992  H2  TIP3W 106      -8.500   5.578  -5.085  0.00  0.00      WAT1 H  
ATOM    993  OH2 TIP3W 656     -11.495   4.648  -2.761  0.00  0.00      WAT1 O  
ATOM    994  H1  TIP3W 656     -10.631   4.889  -2.424  0.00  0.00      WAT1 H  
ATOM    995  H2  TIP3W 656     -11.667   3.786  -2.385  0.00  0.00      WAT1 H  
ATOM    996  OH2 TIP3W1790     -12.982   6.991  -2.774  0.00  0.00      WAT1 O  
ATOM    997  H1  TIP3W1790     -12.567   6.130  -2.847  0.00  0.00      WAT1 H  
ATOM    998  H2  TIP3W1790     -13.043   7.149  -1.832  0.00  0.00      WAT1 H  
ATOM    999  OH2 TIP3W5191     -10.958   6.644   1.522  0.00  0.00      WAT1 O  
ATOM   1000  H1  TIP3W5191     -10.583   6.357   2.356  0.00  0.00      WAT1 H  
ATOM   1001  H2  TIP3W5191     -11.396   5.868   1.177  0.00  0.00      WAT1 H  
ATOM   1002  OH2 TIP3W5557      -9.031   6.120  -2.318  0.00  0.00      WAT1 O  
ATOM   1003  H1  TIP3W5557      -8.295   6.583  -1.915  0.00  0.00      WAT1 H  
ATOM   1004  H2  TIP3W5557      -9.527   6.805  -2.768  0.00  0.00      WAT1 H  
ATOM   1005  OH2 TIP3W5775      -8.598   7.341  -5.497  0.00  0.00      WAT1 O  
ATOM   1006  H1  TIP3W5775      -8.870   7.522  -6.396  0.00  0.00      WAT1 H  
ATOM   1007  H2  TIP3W5775      -9.309   7.687  -4.957  0.00  0.00      WAT1 H  
ATOM   1008  OH2 TIP3W5978      -8.574   2.457  -6.238  0.00  0.00      WAT1 O  
ATOM   1009  H1  TIP3W5978      -8.154   2.787  -7.033  0.00  0.00      WAT1 H  
ATOM   1010  H2  TIP3W5978      -8.521   3.185  -5.619  0.00  0.00      WAT1 H  
ATOM   1011  OH2 TIP3W6637     -13.233   1.654  -4.516  0.00  0.00      WAT1 O  
ATOM   1012  H1  TIP3W6637     -12.430   1.521  -5.020  0.00  0.00      WAT1 H  
ATOM   1013  H2  TIP3W6637     -13.758   2.247  -5.054  0.00  0.00      WAT1 H  
ATOM   1014  OH2 TIP3W9532      -1.068  -8.823  -0.890  0.00  0.00      WAT1 O  
ATOM   1015  H1  TIP3W9532      -1.366  -9.730  -0.813  0.00  0.00      WAT1 H  
ATOM   1016  H2  TIP3W9532      -1.626  -8.334  -0.284  0.00  0.00      WAT1 H  
ATOM   1017  OH2 TIP3W 311      -5.859   7.537  -5.433  0.00  0.00      WAT2 O  
ATOM   1018  H1  TIP3W 311      -6.806   7.403  -5.429  0.00  0.00      WAT2 H  
ATOM   1019  H2  TIP3W 311      -5.734   8.347  -5.928  0.00  0.00      WAT2 H  
ATOM   1020  OH2 TIP3W1138      -6.881   7.799  -1.509  0.00  0.00      WAT2 O  
ATOM   1021  H1  TIP3W1138      -6.460   8.069  -0.692  0.00  0.00      WAT2 H  
ATOM   1022  H2  TIP3W1138      -7.122   8.619  -1.938  0.00  0.00      WAT2 H  
ATOM   1023  OH2 TIP3W1284      -9.138  -2.019  -1.431  0.00  0.00      WAT2 O  
ATOM   1024  H1  TIP3W1284      -8.995  -1.936  -0.489  0.00  0.00      WAT2 H  
ATOM   1025  H2  TIP3W1284      -9.981  -1.592  -1.585  0.00  0.00      WAT2 H  
ATOM   1026  OH2 TIP3W1704      -3.206 -13.005   1.357  0.00  0.00      WAT2 O  
ATOM   1027  H1  TIP3W1704      -3.666 -13.180   0.536  0.00  0.00      WAT2 H  
ATOM   1028  H2  TIP3W1704      -2.472 -13.620   1.355  0.00  0.00      WAT2 H  
ATOM   1029  OH2 TIP3W1831     -11.157   1.595  -6.303  0.00  0.00      WAT2 O  
ATOM   1030  H1  TIP3W1831     -10.212   1.689  -6.180  0.00  0.00      WAT2 H  
ATOM   1031  H2  TIP3W1831     -11.400   2.333  -6.862  0.00  0.00      WAT2 H  
ATOM   1032  OH2 TIP3W2082     -14.954   2.341  -1.577  0.00  0.00      WAT2 O  
ATOM   1033  H1  TIP3W2082     -14.933   3.049  -2.220  0.00  0.00      WAT2 H  
ATOM   1034  H2  TIP3W2082     -14.033   2.151  -1.399  0.00  0.00      WAT2 H  
ATOM   1035  OH2 TIP3W2628     -12.098   1.971  -2.069  0.00  0.00      WAT2 O  
ATOM   1036  H1  TIP3W2628     -11.751   1.099  -1.883  0.00  0.00      WAT2 H  
ATOM   1037  H2  TIP3W2628     -12.506   1.887  -2.933  0.00  0.00      WAT2 H  
ATOM   1038  OH2 TIP3W2738     -11.530  -0.831  -2.177  0.00  0.00      WAT2 O  
ATOM   1039  H1  TIP3W2738     -11.579  -1.290  -3.015  0.00  0.00      WAT2 H  
ATOM   1040  H2  TIP3W2738     -12.327  -1.091  -1.716  0.00  0.00      WAT2 H  
ATOM   1041  OH2 TIP3W3255      -7.528  10.278  -2.513  0.00  0.00      WAT2 O  
ATOM   1042  H1  TIP3W3255      -7.485  10.494  -3.444  0.00  0.00      WAT2 H  
ATOM   1043  H2  TIP3W3255      -8.460  10.310  -2.300  0.00  0.00      WAT2 H  
ATOM   1044  OH2 TIP3W3415       4.345  -9.058   4.767  0.00  0.00      WAT2 O  
ATOM   1045  H1  TIP3W3415       4.053  -8.173   4.549  0.00  0.00      WAT2 H  
ATOM   1046  H2  TIP3W3415       4.972  -9.280   4.080  0.00  0.00      WAT2 H  
ATOM   1047  OH2 TIP3W3433       8.607   0.486   5.073  0.00  0.00      WAT2 O  
ATOM   1048  H1  TIP3W3433       8.887   1.391   4.927  0.00  0.00      WAT2 H  
ATOM   1049  H2  TIP3W3433       7.822   0.563   5.616  0.00  0.00      WAT2 H  
ATOM   1050  OH2 TIP3W3448       1.690  -1.208  -3.543  0.00  0.00      WAT2 O  
ATOM   1051  H1  TIP3W3448       2.190  -2.024  -3.591  0.00  0.00      WAT2 H  
ATOM   1052  H2  TIP3W3448       0.800  -1.485  -3.327  0.00  0.00      WAT2 H  
ATOM   1053  OH2 TIP3W3465      -1.570 -11.608  -0.738  0.00  0.00      WAT2 O  
ATOM   1054  H1  TIP3W3465      -1.816 -11.960   0.119  0.00  0.00      WAT2 H  
ATOM   1055  H2  TIP3W3465      -0.892 -12.204  -1.056  0.00  0.00      WAT2 H  
ATOM   1056  OH2 TIP3W3466       3.704  -8.019  -2.135  0.00  0.00      WAT2 O  
ATOM   1057  H1  TIP3W3466       4.435  -7.448  -2.375  0.00  0.00      WAT2 H  
ATOM   1058  H2  TIP3W3466       3.988  -8.445  -1.326  0.00  0.00      WAT2 H  
ATOM   1059  OH2 TIP3W3469       7.087  -1.151  -7.255  0.00  0.00      WAT2 O  
ATOM   1060  H1  TIP3W3469       7.200  -1.984  -6.802  0.00  0.00      WAT2 H  
ATOM   1061  H2  TIP3W3469       6.799  -1.393  -8.135  0.00  0.00      WAT2 H  
ATOM   1062  OH2 TIP3W3478      10.311  -2.512  -5.141  0.00  0.00      WAT2 O  
ATOM   1063  H1  TIP3W3478      10.829  -3.277  -4.891  0.00  0.00      WAT2 H  
ATOM   1064  H2  TIP3W3478       9.471  -2.871  -5.421  0.00  0.00      WAT2 H  
ATOM   1065  OH2 TIP3W3484       2.114  -5.232  -5.325  0.00  0.00      WAT2 O  
ATOM   1066  H1  TIP3W3484       2.548  -4.566  -4.790  0.00  0.00      WAT2 H  
ATOM   1067  H2  TIP3W3484       2.815  -5.832  -5.579  0.00  0.00      WAT2 H  
ATOM   1068  OH2 TIP3W3485       3.213  -6.623   4.146  0.00  0.00      WAT2 O  
ATOM   1069  H1  TIP3W3485       2.666  -6.366   4.890  0.00  0.00      WAT2 H  
ATOM   1070  H2  TIP3W3485       2.743  -6.294   3.380  0.00  0.00      WAT2 H  
ATOM   1071  OH2 TIP3W3495       2.382   3.925   6.780  0.00  0.00      WAT2 O  
ATOM   1072  H1  TIP3W3495       2.840   4.675   7.160  0.00  0.00      WAT2 H  
ATOM   1073  H2  TIP3W3495       2.346   4.114   5.843  0.00  0.00      WAT2 H  
ATOM   1074  OH2 TIP3W3500      -4.357  -7.452   4.124  0.00  0.00      WAT2 O  
ATOM   1075  H1  TIP3W3500      -4.256  -7.429   3.174  0.00  0.00      WAT2 H  
ATOM   1076  H2  TIP3W3500      -4.611  -6.560   4.359  0.00  0.00      WAT2 H  
ATOM   1077  OH2 TIP3W3764     -10.292   9.210   0.675  0.00  0.00      WAT2 O  
ATOM   1078  H1  TIP3W3764     -11.036   9.613   1.120  0.00  0.00      WAT2 H  
ATOM   1079  H2  TIP3W3764     -10.341   8.284   0.912  0.00  0.00      WAT2 H  
ATOM   1080  OH2 TIP3W4209      -6.978  -3.080   6.028  0.00  0.00      WAT2 O  
ATOM   1081  H1  TIP3W4209      -7.406  -3.351   5.214  0.00  0.00      WAT2 H  
ATOM   1082  H2  TIP3W4209      -7.314  -3.684   6.689  0.00  0.00      WAT2 H  
ATOM   1083  OH2 TIP3W4212      -5.340  -4.860   4.361  0.00  0.00      WAT2 O  
ATOM   1084  H1  TIP3W4212      -5.371  -4.267   5.111  0.00  0.00      WAT2 H  
ATOM   1085  H2  TIP3W4212      -6.180  -4.733   3.919  0.00  0.00      WAT2 H  
ATOM   1086  OH2 TIP3W4901     -10.604   8.153  -3.682  0.00  0.00      WAT2 O  
ATOM   1087  H1  TIP3W4901     -10.459   8.902  -3.106  0.00  0.00      WAT2 H  
ATOM   1088  H2  TIP3W4901     -11.455   7.807  -3.418  0.00  0.00      WAT2 H  
ATOM   1089  OH2 TIP3W5497      -5.029 -10.181   4.282  0.00  0.00      WAT2 O  
ATOM   1090  H1  TIP3W5497      -4.499 -10.864   4.693  0.00  0.00      WAT2 H  
ATOM   1091  H2  TIP3W5497      -4.593  -9.364   4.519  0.00  0.00      WAT2 H  
ATOM   1092  OH2 TIP3W5505       0.341  -5.991   1.348  0.00  0.00      WAT2 O  
ATOM   1093  H1  TIP3W5505      -0.581  -6.222   1.239  0.00  0.00      WAT2 H  
ATOM   1094  H2  TIP3W5505       0.794  -6.484   0.663  0.00  0.00      WAT2 H  
ATOM   1095  OH2 TIP3W5583      -6.746  -5.950   1.080  0.00  0.00      WAT2 O  
ATOM   1096  H1  TIP3W5583      -5.866  -6.177   1.384  0.00  0.00      WAT2 H  
ATOM   1097  H2  TIP3W5583      -7.095  -5.376   1.764  0.00  0.00      WAT2 H  
ATOM   1098  OH2 TIP3W5620       0.319   8.848  -2.494  0.00  0.00      WAT2 O  
ATOM   1099  H1  TIP3W5620       1.111   8.662  -2.999  0.00  0.00      WAT2 H  
ATOM   1100  H2  TIP3W5620      -0.019   7.987  -2.250  0.00  0.00      WAT2 H  
ATOM   1101  OH2 TIP3W6068      -8.786  -1.819   1.296  0.00  0.00      WAT2 O  
ATOM   1102  H1  TIP3W6068      -8.519  -2.655   1.678  0.00  0.00      WAT2 H  
ATOM   1103  H2  TIP3W6068      -9.107  -1.308   2.039  0.00  0.00      WAT2 H  
ATOM   1104  OH2 TIP3W7821      -1.410  11.031   1.020  0.00  0.00      WAT2 O  
ATOM   1105  H1  TIP3W7821      -1.449  10.165   1.427  0.00  0.00      WAT2 H  
ATOM   1106  H2  TIP3W7821      -1.453  11.643   1.754  0.00  0.00      WAT2 H  
ATOM   1107  OH2 TIP3W9407       3.119   1.918   8.519  0.00  0.00      WAT2 O  
ATOM   1108  H1  TIP3W9407       2.792   2.585   7.917  0.00  0.00      WAT2 H  
ATOM   1109  H2  TIP3W9407       3.922   1.597   8.108  0.00  0.00      WAT2 H  
ATOM   1110  OH2 TIP3W1326     -11.877   5.335  -5.512  0.00  0.00      WAT3 O  
ATOM   1111  H1  TIP3W1326     -11.772   4.662  -6.184  0.00  0.00      WAT3 H  
ATOM   1112  H2  TIP3W1326     -11.680   4.889  -4.689  0.00  0.00      WAT3 H  
ATOM   1113  OH2 TIP3W1422      -2.928   8.650  -1.270  0.00  0.00      WAT3 O  
ATOM   1114  H1  TIP3W1422      -2.464   9.470  -1.438  0.00  0.00      WAT3 H  
ATOM   1115  H2  TIP3W1422      -2.353   8.169  -0.673  0.00  0.00      WAT3 H  
ATOM   1116  OH2 TIP3W1680      -1.376  10.977  -1.734  0.00  0.00      WAT3 O  
ATOM   1117  H1  TIP3W1680      -0.690  10.388  -2.043  0.00  0.00      WAT3 H  
ATOM   1118  H2  TIP3W1680      -1.211  11.065  -0.794  0.00  0.00      WAT3 H  
ATOM   1119  OH2 TIP3W2592      -7.836  -0.429   6.084  0.00  0.00      WAT3 O  
ATOM   1120  H1  TIP3W2592      -7.549   0.138   6.800  0.00  0.00      WAT3 H  
ATOM   1121  H2  TIP3W2592      -7.396  -1.263   6.248  0.00  0.00      WAT3 H  
ATOM   1122  OH2 TIP3W3636     -13.235   7.577  -0.106  0.00  0.00      WAT3 O  
ATOM   1123  H1  TIP3W3636     -12.556   7.629   0.567  0.00  0.00      WAT3 H  
ATOM   1124  H2  TIP3W3636     -13.633   8.447  -0.112  0.00  0.00      WAT3 H  
ATOM   1125  OH2 TIP3W6073      -4.002  11.669   0.417  0.00  0.00      WAT3 O  
ATOM   1126  H1  TIP3W6073      -4.007  12.598   0.652  0.00  0.00      WAT3 H  
ATOM   1127  H2  TIP3W6073      -3.099  11.388   0.561  0.00  0.00      WAT3 H  
ATOM   1128  OH2 TIP3W7103      -9.421  -1.224   4.006  0.00  0.00      WAT3 O  
ATOM   1129  H1  TIP3W7103      -9.064  -2.105   3.903  0.00  0.00      WAT3 H  
ATOM   1130  H2  TIP3W7103      -8.892  -0.831   4.702  0.00  0.00      WAT3 H  
ATOM   1131  OH2 TIP3W8266      -4.805   6.708  -3.040  0.00  0.00      WAT3 O  
ATOM   1132  H1  TIP3W8266      -5.074   6.906  -3.936  0.00  0.00      WAT3 H  
ATOM   1133  H2  TIP3W8266      -5.540   7.000  -2.499  0.00  0.00      WAT3 H  
ATOM   1134  OH2 TIP3W9224      -5.156   9.190   0.273  0.00  0.00      WAT3 O  
ATOM   1135  H1  TIP3W9224      -4.932  10.114   0.393  0.00  0.00      WAT3 H  
ATOM   1136  H2  TIP3W9224      -4.467   8.850  -0.299  0.00  0.00      WAT3 H  
ENDMDL
END
