# Supplementary material for: 3D Structures of Plant Phytochrome A as Pr and Pfr From Solid-State NMR: Implications for Molecular Function
Source: Front Plant Sci. 2018 Apr 24;9:498. doi: 10.3389/fpls.2018.00498 (PMC5928327; doi:10.3389/fpls.2018.00498)
Supplement: Supplementary file 1 [file Data_Sheet_1.ZIP › phyA3_qmmmopt_6Ae_Pr.pdb]

MODEL        1
ATOM      1  N   SER    63      10.400   6.936  -5.823  1.00  0.00           N  
ATOM      2  CA  SER    63       9.001   6.555  -6.195  1.00  0.00           C  
ATOM      3  C   SER    63       8.916   5.116  -6.657  1.00  0.00           C  
ATOM      4  O   SER    63       9.432   4.235  -5.975  1.00  0.00           O  
ATOM      5  CB  SER    63       8.061   6.781  -4.978  1.00  0.00           C  
ATOM      6  OG  SER    63       6.689   6.643  -5.329  1.00  0.00           O  
ATOM      7  HA  SER    63       8.688   7.187  -7.011  1.00  0.00           H  
ATOM      8  HB1 SER    63       8.309   6.060  -4.165  1.00  0.00           H  
ATOM      9  HB2 SER    63       8.218   7.812  -4.584  1.00  0.00           H  
ATOM     10  HG1 SER    63       6.159   6.889  -4.560  1.00  0.00           H  
ATOM     11  HT1 SER    63      10.502   7.980  -5.751  1.00  0.00           H  
ATOM     12  HT2 SER    63      11.063   6.610  -6.575  1.00  0.00           H  
ATOM     13  HT3 SER    63      10.687   6.523  -4.913  1.00  0.00           H  
HETATM   14  OH2 TIP3   64      -3.486   2.535  -6.992  1.00 25.00           O  
HETATM   15  H1  TIP3   64      -2.947   1.951  -7.569  1.00  0.00           H  
HETATM   16  H2  TIP3   64      -2.956   3.349  -6.969  1.00  0.00           H  
ATOM     17  N   VAL    66      12.465   2.616  -6.850  1.00  0.00           N  
ATOM     18  CA  VAL    66      13.154   2.393  -5.578  1.00  0.00           C  
ATOM     19  C   VAL    66      12.315   1.719  -4.495  1.00  0.00           C  
ATOM     20  O   VAL    66      12.832   1.314  -3.454  1.00  0.00           O  
ATOM     21  CB  VAL    66      13.775   3.657  -5.010  1.00  0.00           C  
ATOM     22  CG1 VAL    66      14.912   4.123  -5.937  1.00  0.00           C  
ATOM     23  CG2 VAL    66      12.709   4.748  -4.860  1.00  0.00           C  
ATOM     24  HN  VAL    66      12.309   3.566  -7.110  1.00  0.00           H  
ATOM     25  HA  VAL    66      13.969   1.710  -5.774  1.00  0.00           H  
ATOM     26  HB  VAL    66      14.222   3.451  -4.008  1.00  0.00           H  
ATOM     27 HG11 VAL    66      15.397   5.031  -5.519  1.00  0.00           H  
ATOM     28 HG12 VAL    66      15.685   3.334  -6.044  1.00  0.00           H  
ATOM     29 HG13 VAL    66      14.522   4.377  -6.945  1.00  0.00           H  
ATOM     30 HG21 VAL    66      13.162   5.626  -4.354  1.00  0.00           H  
ATOM     31 HG22 VAL    66      12.347   5.070  -5.854  1.00  0.00           H  
ATOM     32 HG23 VAL    66      11.846   4.399  -4.256  1.00  0.00           H  
ATOM     33  N   ILE    67      11.012   1.471  -4.756  1.00  0.00           N  
ATOM     34  CA  ILE    67      10.140   0.565  -4.008  1.00  0.00           C  
ATOM     35  C   ILE    67      10.579  -0.913  -4.161  1.00  0.00           C  
ATOM     36  O   ILE    67      10.021  -1.831  -3.559  1.00  0.00           O  
ATOM     37  CB  ILE    67       8.679   0.877  -4.377  1.00  0.00           C  
ATOM     38  CG1 ILE    67       8.264   2.208  -3.696  1.00  0.00           C  
ATOM     39  CG2 ILE    67       7.669  -0.229  -4.012  1.00  0.00           C  
ATOM     40  CD  ILE    67       6.943   2.794  -4.215  1.00  0.00           C  
ATOM     41  HN  ILE    67      10.604   1.881  -5.572  1.00  0.00           H  
ATOM     42  HA  ILE    67      10.255   0.787  -2.957  1.00  0.00           H  
ATOM     43  HB  ILE    67       8.631   1.021  -5.479  1.00  0.00           H  
ATOM     44 HG11 ILE    67       8.191   2.041  -2.598  1.00  0.00           H  
ATOM     45 HG12 ILE    67       9.064   2.965  -3.858  1.00  0.00           H  
ATOM     46 HG21 ILE    67       6.649   0.081  -4.314  1.00  0.00           H  
ATOM     47 HG22 ILE    67       7.887  -1.175  -4.550  1.00  0.00           H  
ATOM     48 HG23 ILE    67       7.666  -0.414  -2.919  1.00  0.00           H  
ATOM     49  HD1 ILE    67       6.082   2.135  -3.976  1.00  0.00           H  
ATOM     50  HD2 ILE    67       6.754   3.788  -3.756  1.00  0.00           H  
ATOM     51  HD3 ILE    67       6.990   2.929  -5.316  1.00  0.00           H  
ATOM     52  N   TYR    69      12.582  -2.540  -2.492  1.00  0.00           N  
ATOM     53  CA  TYR    69      12.478  -3.240  -1.218  1.00  0.00           C  
ATOM     54  C   TYR    69      11.313  -4.230  -1.207  1.00  0.00           C  
ATOM     55  O   TYR    69      10.317  -4.053  -0.506  1.00  0.00           O  
ATOM     56  CB  TYR    69      12.179  -2.265  -0.045  1.00  0.00           C  
ATOM     57  CG  TYR    69      13.256  -1.257   0.179  1.00  0.00           C  
ATOM     58  CD1 TYR    69      13.112   0.052  -0.306  1.00  0.00           C  
ATOM     59  CD2 TYR    69      14.358  -1.573   0.987  1.00  0.00           C  
ATOM     60  CE1 TYR    69      14.055   1.034   0.020  1.00  0.00           C  
ATOM     61  CE2 TYR    69      15.297  -0.588   1.321  1.00  0.00           C  
ATOM     62  CZ  TYR    69      15.145   0.714   0.833  1.00  0.00           C  
ATOM     63  OH  TYR    69      16.098   1.706   1.142  1.00  0.00           O  
ATOM     64  HN  TYR    69      12.293  -1.589  -2.482  1.00  0.00           H  
ATOM     65  HA  TYR    69      13.394  -3.788  -1.039  1.00  0.00           H  
ATOM     66  HB1 TYR    69      11.232  -1.713  -0.228  1.00  0.00           H  
ATOM     67  HB2 TYR    69      12.064  -2.830   0.908  1.00  0.00           H  
ATOM     68  HD1 TYR    69      12.252   0.315  -0.904  1.00  0.00           H  
ATOM     69  HD2 TYR    69      14.458  -2.570   1.390  1.00  0.00           H  
ATOM     70  HE1 TYR    69      13.926   2.040  -0.348  1.00  0.00           H  
ATOM     71  HE2 TYR    69      16.130  -0.847   1.955  1.00  0.00           H  
ATOM     72  HH  TYR    69      16.593   1.409   1.934  1.00  0.00           H  
ATOM     73  N   LEU    70      11.394  -5.309  -1.996  1.00  0.00           N  
ATOM     74  CA  LEU    70      10.369  -6.321  -2.069  1.00  0.00           C  
ATOM     75  C   LEU    70      10.456  -7.195  -0.833  1.00  0.00           C  
ATOM     76  O   LEU    70      11.504  -7.768  -0.536  1.00  0.00           O  
ATOM     77  CB  LEU    70      10.545  -7.144  -3.370  1.00  0.00           C  
ATOM     78  CG  LEU    70       9.450  -8.189  -3.670  1.00  0.00           C  
ATOM     79  CD1 LEU    70       8.050  -7.565  -3.664  1.00  0.00           C  
ATOM     80  CD2 LEU    70       9.719  -8.849  -5.032  1.00  0.00           C  
ATOM     81  HN  LEU    70      12.205  -5.436  -2.567  1.00  0.00           H  
ATOM     82  HA  LEU    70       9.405  -5.830  -2.075  1.00  0.00           H  
ATOM     83  HB1 LEU    70      10.561  -6.423  -4.219  1.00  0.00           H  
ATOM     84  HB2 LEU    70      11.536  -7.647  -3.354  1.00  0.00           H  
ATOM     85  HG  LEU    70       9.485  -8.985  -2.890  1.00  0.00           H  
ATOM     86 HD11 LEU    70       7.299  -8.283  -4.049  1.00  0.00           H  
ATOM     87 HD12 LEU    70       7.749  -7.261  -2.642  1.00  0.00           H  
ATOM     88 HD13 LEU    70       8.038  -6.664  -4.313  1.00  0.00           H  
ATOM     89 HD21 LEU    70       8.968  -9.640  -5.240  1.00  0.00           H  
ATOM     90 HD22 LEU    70       9.665  -8.093  -5.845  1.00  0.00           H  
ATOM     91 HD23 LEU    70      10.728  -9.311  -5.053  1.00  0.00           H  
ATOM     92  N   GLN    71       9.371  -7.277  -0.038  1.00  0.00           N  
ATOM     93  CA  GLN    71       9.400  -7.962   1.237  1.00  0.00           C  
ATOM     94  C   GLN    71       9.246  -9.444   1.051  1.00  0.00           C  
ATOM     95  O   GLN    71       9.990 -10.220   1.629  1.00  0.00           O  
ATOM     96  CB  GLN    71       8.315  -7.423   2.207  1.00  0.00           C  
ATOM     97  CG  GLN    71       8.249  -8.081   3.614  1.00  0.00           C  
ATOM     98  CD  GLN    71       7.547  -9.444   3.605  1.00  0.00           C  
ATOM     99  NE2 GLN    71       8.235 -10.500   4.092  1.00  0.00           N  
ATOM    100  OE1 GLN    71       6.417  -9.582   3.133  1.00  0.00           O  
ATOM    101  HN  GLN    71       8.505  -6.823  -0.276  1.00  0.00           H  
ATOM    102  HA  GLN    71      10.368  -7.809   1.697  1.00  0.00           H  
ATOM    103  HB1 GLN    71       8.546  -6.344   2.355  1.00  0.00           H  
ATOM    104  HB2 GLN    71       7.313  -7.481   1.729  1.00  0.00           H  
ATOM    105  HG1 GLN    71       9.269  -8.176   4.036  1.00  0.00           H  
ATOM    106  HG2 GLN    71       7.654  -7.425   4.286  1.00  0.00           H  
ATOM    107 HE21 GLN    71       7.787 -11.386   4.101  1.00  0.00           H  
ATOM    108 HE22 GLN    71       9.217 -10.421   4.256  1.00  0.00           H  
HETATM  109  N   HSE    72       8.268  -9.911   0.253  1.00  0.00           N  
HETATM  110  CA  HSE    72       7.919 -11.327   0.248  1.00  0.00           C  
HETATM  111  C   HSE    72       9.049 -12.281  -0.139  1.00  0.00           C  
HETATM  112  O   HSE    72       9.105 -13.407   0.338  1.00  0.00           O  
HETATM  113  CB  HSE    72       6.648 -11.605  -0.589  1.00  0.00           C  
HETATM  114  CG  HSE    72       6.796 -11.459  -2.072  1.00  0.00           C  
HETATM  115  CD2 HSE    72       6.296 -10.523  -2.917  1.00  0.00           C  
HETATM  116  ND1 HSE    72       7.477 -12.428  -2.780  1.00  0.00           N  
HETATM  117  CE1 HSE    72       7.387 -12.063  -4.042  1.00  0.00           C  
HETATM  118  NE2 HSE    72       6.673 -10.923  -4.180  1.00  0.00           N  
HETATM  119  HN  HSE    72       7.685  -9.269  -0.239  1.00  0.00           H  
HETATM  120  HA  HSE    72       7.676 -11.581   1.271  1.00  0.00           H  
HETATM  121  HB1 HSE    72       6.298 -12.639  -0.393  1.00  0.00           H  
HETATM  122  HB2 HSE    72       5.846 -10.912  -0.257  1.00  0.00           H  
HETATM  123  HD2 HSE    72       5.707  -9.641  -2.706  1.00  0.00           H  
HETATM  124  HE1 HSE    72       7.808 -12.615  -4.886  1.00  0.00           H  
HETATM  125  HE2 HSE    72       6.410 -10.490  -5.056  1.00  0.00           H  
HETATM  126  OH2 TIP3   72      -8.234  -3.446   2.761  1.00 25.00           O    
HETATM  128  H1  TIP3   72      -8.793  -3.252   3.540  1.00  0.00           H  
HETATM  130  H2  TIP3   72      -7.418  -3.006   2.985  1.00  0.00           H  
HETATM  132  OH2 TIP3   78       0.350   1.783   0.046  1.00 25.00           O  
HETATM  133  H1  TIP3   78      -0.177   2.437   0.528  1.00  0.00           H  
HETATM  134  H2  TIP3   78       0.196   2.036  -0.889  1.00  0.00           H  
HETATM  135  OH2 TIP3   79      -2.035  -7.811   3.973  1.00 25.00           O  
HETATM  136  H1  TIP3   79      -1.843  -7.138   3.311  1.00  0.00           H  
HETATM  137  H2  TIP3   79      -2.934  -7.463   4.094  1.00  0.00           H  
HETATM  138  OH2 TIP3   80      -4.569  -6.700   4.055  1.00 25.00           O  
HETATM  139  H1  TIP3   80      -5.111  -6.231   4.712  1.00  0.00           H  
HETATM  140  H2  TIP3   80      -4.155  -5.980   3.549  1.00  0.00           H  
HETATM  141  OH2 TIP3   81      -4.710  -2.857   3.984  1.00 25.00           O  
HETATM  142  H1  TIP3   81      -3.945  -2.402   4.351  1.00  0.00           H  
HETATM  143  H2  TIP3   81      -4.343  -3.546   3.415  1.00  0.00           H  
ATOM    144  N   ARG   237     -15.535   0.164   7.056  1.00  0.00           N  
ATOM    145  CA  ARG   237     -15.533   0.599   5.679  1.00  0.00           C  
ATOM    146  C   ARG   237     -15.234  -0.575   4.759  1.00  0.00           C  
ATOM    147  O   ARG   237     -14.244  -1.283   4.936  1.00  0.00           O  
ATOM    148  CB  ARG   237     -14.466   1.707   5.496  1.00  0.00           C  
ATOM    149  CG  ARG   237     -14.366   2.277   4.071  1.00  0.00           C  
ATOM    150  CD  ARG   237     -13.276   3.342   3.890  1.00  0.00           C  
ATOM    151  CZ  ARG   237     -13.025   5.371   5.312  1.00  0.00           C  
ATOM    152  NH1 ARG   237     -12.014   4.859   6.009  1.00  0.00           N  
ATOM    153  NH2 ARG   237     -13.279   6.658   5.509  1.00  0.00           N  
ATOM    154  N_E ARG   237     -13.767   4.631   4.475  1.00  0.00           N  
ATOM    155  HN  ARG   237     -14.675  -0.230   7.381  1.00  0.00           H  
ATOM    156  HA  ARG   237     -16.501   0.990   5.405  1.00  0.00           H  
ATOM    157  HB1 ARG   237     -14.709   2.539   6.195  1.00  0.00           H  
ATOM    158  HB2 ARG   237     -13.474   1.302   5.797  1.00  0.00           H  
ATOM    159  HG1 ARG   237     -14.119   1.439   3.383  1.00  0.00           H  
ATOM    160  HG2 ARG   237     -15.347   2.689   3.750  1.00  0.00           H  
ATOM    161  HD1 ARG   237     -12.312   3.006   4.334  1.00  0.00           H  
ATOM    162  HD2 ARG   237     -13.115   3.527   2.805  1.00  0.00           H  
ATOM    163 HH11 ARG   237     -11.367   5.503   6.444  1.00  0.00           H  
ATOM    164 HH12 ARG   237     -11.990   3.884   6.226  1.00  0.00           H  
ATOM    165 HH21 ARG   237     -12.819   7.065   6.310  1.00  0.00           H  
ATOM    166 HH22 ARG   237     -14.056   7.131   5.082  1.00  0.00           H  
ATOM    167  H_E ARG   237     -14.458   5.115   3.908  1.00  0.00           H  
ATOM    168  N   MET   239     -14.867  -1.003   0.563  1.00  0.00           N  
ATOM    169  CA  MET   239     -14.764  -0.234  -0.657  1.00  0.00           C  
ATOM    170  C   MET   239     -14.626  -1.146  -1.858  1.00  0.00           C  
ATOM    171  O   MET   239     -14.123  -2.261  -1.750  1.00  0.00           O  
ATOM    172  CB  MET   239     -13.491   0.651  -0.641  1.00  0.00           C  
ATOM    173  CG  MET   239     -13.233   1.393   0.685  1.00  0.00           C  
ATOM    174  SD  MET   239     -11.550   2.055   0.860  1.00  0.00           S  
ATOM    175  CE  MET   239     -11.709   3.193  -0.531  1.00  0.00           C  
ATOM    176  HN  MET   239     -14.024  -1.478   0.840  1.00  0.00           H  
ATOM    177  HA  MET   239     -15.639   0.384  -0.792  1.00  0.00           H  
ATOM    178  HB1 MET   239     -12.606   0.005  -0.821  1.00  0.00           H  
ATOM    179  HB2 MET   239     -13.548   1.381  -1.478  1.00  0.00           H  
ATOM    180  HG1 MET   239     -13.989   2.200   0.801  1.00  0.00           H  
ATOM    181  HG2 MET   239     -13.375   0.685   1.527  1.00  0.00           H  
ATOM    182  HE1 MET   239     -10.893   3.944  -0.524  1.00  0.00           H  
ATOM    183  HE2 MET   239     -11.657   2.654  -1.500  1.00  0.00           H  
ATOM    184  HE3 MET   239     -12.674   3.740  -0.487  1.00  0.00           H  
ATOM    185  N   TYR   241     -12.380  -0.606  -5.142  1.00  0.00           N  
ATOM    186  CA  TYR   241     -11.354   0.215  -5.742  1.00  0.00           C  
ATOM    187  C   TYR   241     -11.132  -0.275  -7.165  1.00  0.00           C  
ATOM    188  O   TYR   241     -10.798  -1.438  -7.398  1.00  0.00           O  
ATOM    189  CB  TYR   241     -10.064   0.118  -4.884  1.00  0.00           C  
ATOM    190  CG  TYR   241      -8.979   1.038  -5.363  1.00  0.00           C  
ATOM    191  CD1 TYR   241      -9.178   2.430  -5.382  1.00  0.00           C  
ATOM    192  CD2 TYR   241      -7.751   0.516  -5.803  1.00  0.00           C  
ATOM    193  CE1 TYR   241      -8.170   3.282  -5.851  1.00  0.00           C  
ATOM    194  CE2 TYR   241      -6.741   1.372  -6.261  1.00  0.00           C  
ATOM    195  CZ  TYR   241      -6.956   2.749  -6.290  1.00  0.00           C  
ATOM    196  OH  TYR   241      -5.965   3.608  -6.789  1.00  0.00           O  
ATOM    197  HN  TYR   241     -12.083  -1.533  -4.883  1.00  0.00           H  
ATOM    198  HA  TYR   241     -11.688   1.243  -5.791  1.00  0.00           H  
ATOM    199  HB1 TYR   241     -10.297   0.402  -3.836  1.00  0.00           H  
ATOM    200  HB2 TYR   241      -9.688  -0.927  -4.884  1.00  0.00           H  
ATOM    201  HD1 TYR   241     -10.115   2.848  -5.048  1.00  0.00           H  
ATOM    202  HD2 TYR   241      -7.587  -0.552  -5.803  1.00  0.00           H  
ATOM    203  HE1 TYR   241      -8.327   4.350  -5.889  1.00  0.00           H  
ATOM    204  HE2 TYR   241      -5.803   0.972  -6.610  1.00  0.00           H  
ATOM    205  HH  TYR   241      -5.125   3.112  -6.877  1.00  0.00           H  
ATOM    206  N   PHE   243      -9.340   0.049 -10.909  1.00  0.00           N  
ATOM    207  CA  PHE   243      -8.215   0.516 -11.693  1.00  0.00           C  
ATOM    208  C   PHE   243      -8.630   0.910 -13.094  1.00  0.00           C  
ATOM    209  O   PHE   243      -9.517   0.312 -13.712  1.00  0.00           O  
ATOM    210  CB  PHE   243      -7.112  -0.556 -11.859  1.00  0.00           C  
ATOM    211  CG  PHE   243      -6.570  -0.967 -10.530  1.00  0.00           C  
ATOM    212  CD1 PHE   243      -5.549  -0.232  -9.911  1.00  0.00           C  
ATOM    213  CD2 PHE   243      -7.071  -2.112  -9.899  1.00  0.00           C  
ATOM    214  CE1 PHE   243      -5.035  -0.645  -8.676  1.00  0.00           C  
ATOM    215  CE2 PHE   243      -6.578  -2.513  -8.656  1.00  0.00           C  
ATOM    216  CZ  PHE   243      -5.556  -1.780  -8.042  1.00  0.00           C  
ATOM    217  HN  PHE   243      -9.450  -0.940 -10.860  1.00  0.00           H  
ATOM    218  HA  PHE   243      -7.790   1.390 -11.214  1.00  0.00           H  
ATOM    219  HB1 PHE   243      -7.509  -1.459 -12.373  1.00  0.00           H  
ATOM    220  HB2 PHE   243      -6.262  -0.158 -12.455  1.00  0.00           H  
ATOM    221  HD1 PHE   243      -5.147   0.650 -10.391  1.00  0.00           H  
ATOM    222  HD2 PHE   243      -7.837  -2.690 -10.387  1.00  0.00           H  
ATOM    223  HE1 PHE   243      -4.239  -0.079  -8.214  1.00  0.00           H  
ATOM    224  HE2 PHE   243      -6.970  -3.405  -8.194  1.00  0.00           H  
ATOM    225  HZ  PHE   243      -5.160  -2.097  -7.089  1.00  0.00           H  
ATOM    226  N   VAL   251     -12.025   5.175  -6.209  1.00  0.00           N  
ATOM    227  CA  VAL   251     -12.965   4.498  -5.336  1.00  0.00           C  
ATOM    228  C   VAL   251     -14.336   4.544  -5.976  1.00  0.00           C  
ATOM    229  O   VAL   251     -14.962   5.597  -6.109  1.00  0.00           O  
ATOM    230  CB  VAL   251     -13.020   5.081  -3.937  1.00  0.00           C  
ATOM    231  CG1 VAL   251     -13.983   4.248  -3.061  1.00  0.00           C  
ATOM    232  CG2 VAL   251     -11.600   5.077  -3.338  1.00  0.00           C  
ATOM    233  HN  VAL   251     -11.797   6.128  -5.984  1.00  0.00           H  
ATOM    234  HA  VAL   251     -12.672   3.461  -5.245  1.00  0.00           H  
ATOM    235  HB  VAL   251     -13.376   6.137  -3.982  1.00  0.00           H  
ATOM    236 HG11 VAL   251     -13.993   4.650  -2.026  1.00  0.00           H  
ATOM    237 HG12 VAL   251     -15.025   4.285  -3.443  1.00  0.00           H  
ATOM    238 HG13 VAL   251     -13.660   3.187  -3.026  1.00  0.00           H  
ATOM    239 HG21 VAL   251     -11.629   5.492  -2.308  1.00  0.00           H  
ATOM    240 HG22 VAL   251     -11.193   4.047  -3.299  1.00  0.00           H  
ATOM    241 HG23 VAL   251     -10.907   5.707  -3.932  1.00  0.00           H  
ATOM    242  N   TYR   263     -14.691   7.714   1.499  1.00  0.00           N  
ATOM    243  CA  TYR   263     -13.578   7.548   0.594  1.00  0.00           C  
ATOM    244  C   TYR   263     -14.095   7.406  -0.828  1.00  0.00           C  
ATOM    245  O   TYR   263     -13.343   7.531  -1.790  1.00  0.00           O  
ATOM    246  CB  TYR   263     -12.686   6.339   0.992  1.00  0.00           C  
ATOM    247  CG  TYR   263     -11.591   6.683   1.983  1.00  0.00           C  
ATOM    248  CD1 TYR   263     -11.594   7.838   2.794  1.00  0.00           C  
ATOM    249  CD2 TYR   263     -10.480   5.821   2.059  1.00  0.00           C  
ATOM    250  CE1 TYR   263     -10.495   8.144   3.609  1.00  0.00           C  
ATOM    251  CE2 TYR   263      -9.380   6.128   2.871  1.00  0.00           C  
ATOM    252  CZ  TYR   263      -9.383   7.301   3.628  1.00  0.00           C  
ATOM    253  OH  TYR   263      -8.248   7.658   4.380  1.00  0.00           O  
ATOM    254  HN  TYR   263     -15.165   6.871   1.799  1.00  0.00           H  
ATOM    255  HA  TYR   263     -12.985   8.450   0.582  1.00  0.00           H  
ATOM    256  HB1 TYR   263     -13.312   5.530   1.425  1.00  0.00           H  
ATOM    257  HB2 TYR   263     -12.172   5.949   0.088  1.00  0.00           H  
ATOM    258  HD1 TYR   263     -12.425   8.526   2.796  1.00  0.00           H  
ATOM    259  HD2 TYR   263     -10.455   4.924   1.461  1.00  0.00           H  
ATOM    260  HE1 TYR   263     -10.498   9.046   4.203  1.00  0.00           H  
ATOM    261  HE2 TYR   263      -8.520   5.474   2.893  1.00  0.00           H  
ATOM    262  HH  TYR   263      -7.597   8.001   3.737  1.00  0.00           H  
ATOM    263  N   LEU   266     -12.864   9.454  -4.225  1.00  0.00           N  
ATOM    264  CA  LEU   266     -11.437   9.715  -4.181  1.00  0.00           C  
ATOM    265  C   LEU   266     -10.656   8.875  -5.185  1.00  0.00           C  
ATOM    266  O   LEU   266     -10.931   7.697  -5.407  1.00  0.00           O  
ATOM    267  CB  LEU   266     -10.831   9.438  -2.778  1.00  0.00           C  
ATOM    268  CG  LEU   266     -11.463  10.223  -1.608  1.00  0.00           C  
ATOM    269  CD1 LEU   266     -10.813   9.826  -0.274  1.00  0.00           C  
ATOM    270  CD2 LEU   266     -11.372  11.739  -1.796  1.00  0.00           C  
ATOM    271  HN  LEU   266     -13.218   8.836  -3.524  1.00  0.00           H  
ATOM    272  HA  LEU   266     -11.270  10.753  -4.432  1.00  0.00           H  
ATOM    273  HB1 LEU   266     -10.942   8.353  -2.556  1.00  0.00           H  
ATOM    274  HB2 LEU   266      -9.742   9.669  -2.798  1.00  0.00           H  
ATOM    275  HG  LEU   266     -12.545   9.953  -1.549  1.00  0.00           H  
ATOM    276 HD11 LEU   266     -11.324  10.334   0.572  1.00  0.00           H  
ATOM    277 HD12 LEU   266     -10.882   8.730  -0.121  1.00  0.00           H  
ATOM    278 HD13 LEU   266      -9.745  10.116  -0.254  1.00  0.00           H  
ATOM    279 HD21 LEU   266     -11.730  12.256  -0.881  1.00  0.00           H  
ATOM    280 HD22 LEU   266     -10.323  12.053  -1.985  1.00  0.00           H  
ATOM    281 HD23 LEU   266     -12.008  12.058  -2.645  1.00  0.00           H  
ATOM    282  N   TYR   268      -6.572   7.615  -6.217  1.00  0.00           N  
ATOM    283  CA  TYR   268      -5.307   7.343  -5.563  1.00  0.00           C  
ATOM    284  C   TYR   268      -4.236   7.058  -6.622  1.00  0.00           C  
ATOM    285  O   TYR   268      -4.564   6.514  -7.680  1.00  0.00           O  
ATOM    286  CB  TYR   268      -5.386   6.135  -4.592  1.00  0.00           C  
ATOM    287  CG  TYR   268      -6.151   6.481  -3.348  1.00  0.00           C  
ATOM    288  CD1 TYR   268      -5.460   6.903  -2.203  1.00  0.00           C  
ATOM    289  CD2 TYR   268      -7.552   6.370  -3.297  1.00  0.00           C  
ATOM    290  CE1 TYR   268      -6.152   7.207  -1.024  1.00  0.00           C  
ATOM    291  CE2 TYR   268      -8.251   6.694  -2.126  1.00  0.00           C  
ATOM    292  CZ  TYR   268      -7.547   7.108  -0.990  1.00  0.00           C  
ATOM    293  OH  TYR   268      -8.237   7.452   0.186  1.00  0.00           O  
ATOM    294  HN  TYR   268      -6.803   7.008  -6.983  1.00  0.00           H  
ATOM    295  HA  TYR   268      -5.023   8.215  -4.999  1.00  0.00           H  
ATOM    296  HB1 TYR   268      -5.896   5.284  -5.082  1.00  0.00           H  
ATOM    297  HB2 TYR   268      -4.367   5.806  -4.287  1.00  0.00           H  
ATOM    298  HD1 TYR   268      -4.382   6.980  -2.230  1.00  0.00           H  
ATOM    299  HD2 TYR   268      -8.090   6.046  -4.176  1.00  0.00           H  
ATOM    300  HE1 TYR   268      -5.604   7.518  -0.148  1.00  0.00           H  
ATOM    301  HE2 TYR   268      -9.327   6.621  -2.109  1.00  0.00           H  
ATOM    302  HH  TYR   268      -9.171   7.281   0.038  1.00  0.00           H  
ATOM    303  N   PRO   269      -2.960   7.396  -6.396  1.00  0.00           N  
ATOM    304  CA  PRO   269      -1.908   7.179  -7.386  1.00  0.00           C  
ATOM    305  C   PRO   269      -1.570   5.736  -7.721  1.00  0.00           C  
ATOM    306  O   PRO   269      -1.982   4.803  -7.034  1.00  0.00           O  
ATOM    307  CB  PRO   269      -0.679   7.834  -6.736  1.00  0.00           C  
ATOM    308  CG  PRO   269      -1.259   8.992  -5.938  1.00  0.00           C  
ATOM    309  CD  PRO   269      -2.553   8.396  -5.397  1.00  0.00           C  
ATOM    310  HA  PRO   269      -2.210   7.668  -8.296  1.00  0.00           H  
ATOM    311  HB1 PRO   269       0.061   8.182  -7.484  1.00  0.00           H  
ATOM    312  HB2 PRO   269      -0.184   7.135  -6.022  1.00  0.00           H  
ATOM    313  HG1 PRO   269      -1.478   9.841  -6.621  1.00  0.00           H  
ATOM    314  HG2 PRO   269      -0.572   9.337  -5.142  1.00  0.00           H  
ATOM    315  HD1 PRO   269      -3.303   9.209  -5.275  1.00  0.00           H  
ATOM    316  HD2 PRO   269      -2.380   7.880  -4.428  1.00  0.00           H  
ATOM    317  N   THR   271       1.699   4.778  -7.595  1.00  0.00           N  
ATOM    318  CA  THR   271       2.733   4.593  -6.575  1.00  0.00           C  
ATOM    319  C   THR   271       2.233   4.096  -5.229  1.00  0.00           C  
ATOM    320  O   THR   271       2.980   3.470  -4.476  1.00  0.00           O  
ATOM    321  CB  THR   271       3.556   5.852  -6.337  1.00  0.00           C  
ATOM    322  CG2 THR   271       4.544   6.032  -7.493  1.00  0.00           C  
ATOM    323  OG1 THR   271       2.749   7.020  -6.286  1.00  0.00           O  
ATOM    324  HN  THR   271       1.608   5.707  -7.959  1.00  0.00           H  
ATOM    325  HA  THR   271       3.407   3.827  -6.930  1.00  0.00           H  
ATOM    326  HB  THR   271       4.141   5.779  -5.389  1.00  0.00           H  
ATOM    327  HG1 THR   271       2.508   7.214  -7.210  1.00  0.00           H  
ATOM    328 HG21 THR   271       5.064   7.012  -7.414  1.00  0.00           H  
ATOM    329 HG22 THR   271       5.314   5.234  -7.450  1.00  0.00           H  
ATOM    330 HG23 THR   271       4.039   5.977  -8.478  1.00  0.00           H  
ATOM    331  N   ASP   272       0.947   4.320  -4.899  1.00  0.00           N  
ATOM    332  CA  ASP   272       0.297   3.792  -3.718  1.00  0.00           C  
ATOM    333  C   ASP   272       0.252   2.261  -3.659  1.00  0.00           C  
ATOM    334  O   ASP   272       0.362   1.685  -2.576  1.00  0.00           O  
ATOM    335  CB  ASP   272      -1.155   4.328  -3.635  1.00  0.00           C  
ATOM    336  CG  ASP   272      -1.212   5.698  -3.001  1.00  0.00           C  
ATOM    337  OD1 ASP   272      -0.487   6.631  -3.415  1.00  0.00           O  
ATOM    338  OD2 ASP   272      -2.021   5.863  -2.049  1.00  0.00           O1-
ATOM    339  HN  ASP   272       0.385   4.917  -5.465  1.00  0.00           H  
ATOM    340  HA  ASP   272       0.865   4.111  -2.852  1.00  0.00           H  
ATOM    341  HB1 ASP   272      -1.604   4.384  -4.646  1.00  0.00           H  
ATOM    342  HB2 ASP   272      -1.782   3.658  -3.012  1.00  0.00           H  
ATOM    343  N   ILE   273       0.073   1.559  -4.797  1.00  0.00           N  
ATOM    344  CA  ILE   273       0.067   0.100  -4.850  1.00  0.00           C  
ATOM    345  C   ILE   273       1.255  -0.359  -5.687  1.00  0.00           C  
ATOM    346  O   ILE   273       1.239  -0.139  -6.898  1.00  0.00           O  
ATOM    347  CB  ILE   273      -1.233  -0.478  -5.415  1.00  0.00           C  
ATOM    348  CG1 ILE   273      -2.412  -0.040  -4.514  1.00  0.00           C  
ATOM    349  CG2 ILE   273      -1.139  -2.024  -5.500  1.00  0.00           C  
ATOM    350  CD  ILE   273      -3.789  -0.512  -4.987  1.00  0.00           C  
ATOM    351  HN  ILE   273       0.012   2.033  -5.677  1.00  0.00           H  
ATOM    352  HA  ILE   273       0.152  -0.307  -3.855  1.00  0.00           H  
ATOM    353  HB  ILE   273      -1.404  -0.068  -6.437  1.00  0.00           H  
ATOM    354 HG11 ILE   273      -2.228  -0.426  -3.489  1.00  0.00           H  
ATOM    355 HG12 ILE   273      -2.434   1.072  -4.464  1.00  0.00           H  
ATOM    356 HG21 ILE   273      -2.083  -2.446  -5.902  1.00  0.00           H  
ATOM    357 HG22 ILE   273      -0.327  -2.347  -6.184  1.00  0.00           H  
ATOM    358 HG23 ILE   273      -0.957  -2.458  -4.495  1.00  0.00           H  
ATOM    359  HD1 ILE   273      -4.588  -0.083  -4.344  1.00  0.00           H  
ATOM    360  HD2 ILE   273      -3.960  -0.169  -6.028  1.00  0.00           H  
ATOM    361  HD3 ILE   273      -3.869  -1.618  -4.956  1.00  0.00           H  
ATOM    362  N   PRO   274       2.303  -0.993  -5.156  1.00  0.00           N  
ATOM    363  CA  PRO   274       3.483  -1.324  -5.956  1.00  0.00           C  
ATOM    364  C   PRO   274       3.231  -2.337  -7.064  1.00  0.00           C  
ATOM    365  O   PRO   274       2.329  -3.164  -6.942  1.00  0.00           O  
ATOM    366  CB  PRO   274       4.454  -1.904  -4.915  1.00  0.00           C  
ATOM    367  CG  PRO   274       4.112  -1.149  -3.630  1.00  0.00           C  
ATOM    368  CD  PRO   274       2.596  -1.004  -3.719  1.00  0.00           C  
ATOM    369  HA  PRO   274       3.845  -0.414  -6.412  1.00  0.00           H  
ATOM    370  HB1 PRO   274       5.512  -1.771  -5.220  1.00  0.00           H  
ATOM    371  HB2 PRO   274       4.260  -2.986  -4.751  1.00  0.00           H  
ATOM    372  HG1 PRO   274       4.441  -1.687  -2.718  1.00  0.00           H  
ATOM    373  HG2 PRO   274       4.572  -0.136  -3.652  1.00  0.00           H  
ATOM    374  HD1 PRO   274       2.273  -0.062  -3.220  1.00  0.00           H  
ATOM    375  HD2 PRO   274       2.086  -1.877  -3.256  1.00  0.00           H  
ATOM    376  N   ALA   276       5.084  -4.968  -7.979  1.00  0.00           N  
ATOM    377  CA  ALA   276       5.338  -6.293  -7.452  1.00  0.00           C  
ATOM    378  C   ALA   276       4.223  -6.782  -6.525  1.00  0.00           C  
ATOM    379  O   ALA   276       3.906  -7.970  -6.478  1.00  0.00           O  
ATOM    380  CB  ALA   276       6.685  -6.297  -6.714  1.00  0.00           C  
ATOM    381  HN  ALA   276       5.665  -4.220  -7.630  1.00  0.00           H  
ATOM    382  HA  ALA   276       5.394  -6.987  -8.281  1.00  0.00           H  
ATOM    383  HB1 ALA   276       7.491  -5.967  -7.405  1.00  0.00           H  
ATOM    384  HB2 ALA   276       6.668  -5.602  -5.848  1.00  0.00           H  
ATOM    385  HB3 ALA   276       6.941  -7.317  -6.356  1.00  0.00           H  
ATOM    386  N   ALA   277       3.562  -5.859  -5.795  1.00  0.00           N  
ATOM    387  CA  ALA   277       2.396  -6.144  -4.976  1.00  0.00           C  
ATOM    388  C   ALA   277       1.171  -6.432  -5.837  1.00  0.00           C  
ATOM    389  O   ALA   277       0.404  -7.356  -5.585  1.00  0.00           O  
ATOM    390  CB  ALA   277       2.111  -4.956  -4.038  1.00  0.00           C  
ATOM    391  HN  ALA   277       3.833  -4.903  -5.859  1.00  0.00           H  
ATOM    392  HA  ALA   277       2.594  -7.030  -4.386  1.00  0.00           H  
ATOM    393  HB1 ALA   277       3.013  -4.736  -3.430  1.00  0.00           H  
ATOM    394  HB2 ALA   277       1.846  -4.044  -4.612  1.00  0.00           H  
ATOM    395  HB3 ALA   277       1.275  -5.198  -3.346  1.00  0.00           H  
ATOM    396  N   LEU   280       1.470  -9.952  -6.964  1.00  0.00           N  
ATOM    397  CA  LEU   280       1.226 -10.899  -5.883  1.00  0.00           C  
ATOM    398  C   LEU   280      -0.216 -11.397  -5.812  1.00  0.00           C  
ATOM    399  O   LEU   280      -0.483 -12.573  -5.557  1.00  0.00           O  
ATOM    400  CB  LEU   280       1.664 -10.251  -4.548  1.00  0.00           C  
ATOM    401  CG  LEU   280       1.627 -11.169  -3.310  1.00  0.00           C  
ATOM    402  CD1 LEU   280       2.878 -10.927  -2.455  1.00  0.00           C  
ATOM    403  CD2 LEU   280       0.351 -10.961  -2.477  1.00  0.00           C  
ATOM    404  HN  LEU   280       1.826  -9.059  -6.691  1.00  0.00           H  
ATOM    405  HA  LEU   280       1.842 -11.768  -6.066  1.00  0.00           H  
ATOM    406  HB1 LEU   280       2.714  -9.905  -4.691  1.00  0.00           H  
ATOM    407  HB2 LEU   280       1.054  -9.346  -4.342  1.00  0.00           H  
ATOM    408  HG  LEU   280       1.654 -12.231  -3.654  1.00  0.00           H  
ATOM    409 HD11 LEU   280       2.880 -11.591  -1.566  1.00  0.00           H  
ATOM    410 HD12 LEU   280       3.790 -11.142  -3.049  1.00  0.00           H  
ATOM    411 HD13 LEU   280       2.923  -9.865  -2.131  1.00  0.00           H  
ATOM    412 HD21 LEU   280       0.341 -11.651  -1.609  1.00  0.00           H  
ATOM    413 HD22 LEU   280       0.294  -9.913  -2.114  1.00  0.00           H  
ATOM    414 HD23 LEU   280      -0.553 -11.167  -3.088  1.00  0.00           H  
ATOM    415  N   PHE   281      -1.186 -10.512  -6.118  1.00  0.00           N  
ATOM    416  CA  PHE   281      -2.605 -10.823  -6.198  1.00  0.00           C  
ATOM    417  C   PHE   281      -2.989 -11.866  -7.247  1.00  0.00           C  
ATOM    418  O   PHE   281      -4.046 -12.486  -7.168  1.00  0.00           O  
ATOM    419  CB  PHE   281      -3.414  -9.541  -6.497  1.00  0.00           C  
ATOM    420  CG  PHE   281      -3.392  -8.593  -5.330  1.00  0.00           C  
ATOM    421  CD1 PHE   281      -3.921  -8.970  -4.082  1.00  0.00           C  
ATOM    422  CD2 PHE   281      -2.892  -7.292  -5.489  1.00  0.00           C  
ATOM    423  CE1 PHE   281      -3.966  -8.054  -3.023  1.00  0.00           C  
ATOM    424  CE2 PHE   281      -2.928  -6.375  -4.432  1.00  0.00           C  
ATOM    425  CZ  PHE   281      -3.473  -6.756  -3.200  1.00  0.00           C  
ATOM    426  HN  PHE   281      -0.934  -9.562  -6.295  1.00  0.00           H  
ATOM    427  HA  PHE   281      -2.903 -11.239  -5.246  1.00  0.00           H  
ATOM    428  HB1 PHE   281      -3.000  -9.030  -7.394  1.00  0.00           H  
ATOM    429  HB2 PHE   281      -4.479  -9.786  -6.690  1.00  0.00           H  
ATOM    430  HD1 PHE   281      -4.324  -9.963  -3.943  1.00  0.00           H  
ATOM    431  HD2 PHE   281      -2.478  -7.000  -6.442  1.00  0.00           H  
ATOM    432  HE1 PHE   281      -4.391  -8.348  -2.074  1.00  0.00           H  
ATOM    433  HE2 PHE   281      -2.537  -5.377  -4.571  1.00  0.00           H  
ATOM    434  HZ  PHE   281      -3.513  -6.049  -2.387  1.00  0.00           H  
ATOM    435  N   ARG   287      -6.076 -11.478   0.478  1.00  0.00           N  
ATOM    436  CA  ARG   287      -5.038 -11.078   1.420  1.00  0.00           C  
ATOM    437  C   ARG   287      -5.644 -10.492   2.682  1.00  0.00           C  
ATOM    438  O   ARG   287      -6.603  -9.725   2.637  1.00  0.00           O  
ATOM    439  CB  ARG   287      -4.028 -10.077   0.793  1.00  0.00           C  
ATOM    440  CG  ARG   287      -2.727 -10.772   0.326  1.00  0.00           C  
ATOM    441  CD  ARG   287      -1.406 -10.203   0.879  1.00  0.00           C  
ATOM    442  CZ  ARG   287      -0.851 -10.779   3.289  1.00  0.00           C  
ATOM    443  NH1 ARG   287      -0.383 -11.992   3.046  1.00  0.00           N  
ATOM    444  NH2 ARG   287      -0.713 -10.263   4.508  1.00  0.00           N  
ATOM    445  N_E ARG   287      -1.498 -10.050   2.372  1.00  0.00           N  
ATOM    446  HN  ARG   287      -6.630 -10.740   0.080  1.00  0.00           H  
ATOM    447  HA  ARG   287      -4.490 -11.949   1.744  1.00  0.00           H  
ATOM    448  HB1 ARG   287      -4.517  -9.582  -0.074  1.00  0.00           H  
ATOM    449  HB2 ARG   287      -3.771  -9.266   1.509  1.00  0.00           H  
ATOM    450  HG1 ARG   287      -2.778 -11.848   0.593  1.00  0.00           H  
ATOM    451  HG2 ARG   287      -2.684 -10.729  -0.786  1.00  0.00           H  
ATOM    452  HD1 ARG   287      -0.550 -10.859   0.602  1.00  0.00           H  
ATOM    453  HD2 ARG   287      -1.226  -9.191   0.445  1.00  0.00           H  
ATOM    454 HH11 ARG   287      -0.172 -12.553   3.837  1.00  0.00           H  
ATOM    455 HH12 ARG   287      -0.719 -12.428   2.207  1.00  0.00           H  
ATOM    456 HH21 ARG   287      -0.105 -10.696   5.172  1.00  0.00           H  
ATOM    457 HH22 ARG   287      -1.088  -9.333   4.617  1.00  0.00           H  
ATOM    458  H_E ARG   287      -1.800  -9.158   2.738  1.00  0.00           H  
ATOM    459  N   MET   288      -5.107 -10.867   3.860  1.00  0.00           N  
ATOM    460  CA  MET   288      -5.679 -10.455   5.125  1.00  0.00           C  
ATOM    461  C   MET   288      -4.607 -10.360   6.198  1.00  0.00           C  
ATOM    462  O   MET   288      -3.768 -11.252   6.334  1.00  0.00           O  
ATOM    463  CB  MET   288      -6.774 -11.475   5.535  1.00  0.00           C  
ATOM    464  CG  MET   288      -7.761 -10.974   6.603  1.00  0.00           C  
ATOM    465  SD  MET   288      -7.317 -11.331   8.326  1.00  0.00           S  
ATOM    466  CE  MET   288      -8.287  -9.932   8.958  1.00  0.00           C  
ATOM    467  HN  MET   288      -4.339 -11.511   3.899  1.00  0.00           H  
ATOM    468  HA  MET   288      -6.110  -9.467   5.016  1.00  0.00           H  
ATOM    469  HB1 MET   288      -7.373 -11.683   4.617  1.00  0.00           H  
ATOM    470  HB2 MET   288      -6.313 -12.440   5.835  1.00  0.00           H  
ATOM    471  HG1 MET   288      -7.910  -9.883   6.451  1.00  0.00           H  
ATOM    472  HG2 MET   288      -8.740 -11.450   6.393  1.00  0.00           H  
ATOM    473  HE1 MET   288      -8.185  -9.846  10.058  1.00  0.00           H  
ATOM    474  HE2 MET   288      -7.925  -8.976   8.521  1.00  0.00           H  
ATOM    475  HE3 MET   288      -9.365 -10.035   8.710  1.00  0.00           H  
ATOM    476  N   ILE   289      -4.594  -9.271   6.999  1.00  0.00           N  
ATOM    477  CA  ILE   289      -3.607  -9.080   8.060  1.00  0.00           C  
ATOM    478  C   ILE   289      -4.057  -9.741   9.354  1.00  0.00           C  
ATOM    479  O   ILE   289      -5.111  -9.431   9.907  1.00  0.00           O  
ATOM    480  CB  ILE   289      -3.279  -7.608   8.340  1.00  0.00           C  
ATOM    481  CG1 ILE   289      -2.792  -6.918   7.047  1.00  0.00           C  
ATOM    482  CG2 ILE   289      -2.207  -7.492   9.452  1.00  0.00           C  
ATOM    483  CD  ILE   289      -2.544  -5.410   7.182  1.00  0.00           C  
ATOM    484  HN  ILE   289      -5.277  -8.553   6.877  1.00  0.00           H  
ATOM    485  HA  ILE   289      -2.684  -9.555   7.757  1.00  0.00           H  
ATOM    486  HB  ILE   289      -4.205  -7.087   8.678  1.00  0.00           H  
ATOM    487 HG11 ILE   289      -1.863  -7.415   6.691  1.00  0.00           H  
ATOM    488 HG12 ILE   289      -3.561  -7.059   6.258  1.00  0.00           H  
ATOM    489 HG21 ILE   289      -1.944  -6.429   9.630  1.00  0.00           H  
ATOM    490 HG22 ILE   289      -2.571  -7.897  10.418  1.00  0.00           H  
ATOM    491 HG23 ILE   289      -1.284  -8.035   9.159  1.00  0.00           H  
ATOM    492  HD1 ILE   289      -2.305  -4.974   6.188  1.00  0.00           H  
ATOM    493  HD2 ILE   289      -3.457  -4.907   7.565  1.00  0.00           H  
ATOM    494  HD3 ILE   289      -1.699  -5.194   7.868  1.00  0.00           H  
ATOM    495  N   ARG   317       1.895 -14.126   6.123  1.00  0.00           N  
ATOM    496  CA  ARG   317       2.920 -13.106   6.205  1.00  0.00           C  
ATOM    497  C   ARG   317       2.398 -11.731   6.594  1.00  0.00           C  
ATOM    498  O   ARG   317       1.227 -11.382   6.391  1.00  0.00           O  
ATOM    499  CB  ARG   317       3.778 -13.001   4.920  1.00  0.00           C  
ATOM    500  CG  ARG   317       3.078 -12.397   3.691  1.00  0.00           C  
ATOM    501  CD  ARG   317       4.080 -11.964   2.619  1.00  0.00           C  
ATOM    502  CZ  ARG   317       3.217 -10.013   1.282  1.00  0.00           C  
ATOM    503  NH1 ARG   317       4.054  -9.125   1.802  1.00  0.00           N  
ATOM    504  NH2 ARG   317       2.288  -9.591   0.431  1.00  0.00           N  
ATOM    505  N_E ARG   317       3.279 -11.329   1.534  1.00  0.00           N  
ATOM    506  HN  ARG   317       1.646 -14.476   5.226  1.00  0.00           H  
ATOM    507  HA  ARG   317       3.603 -13.397   6.989  1.00  0.00           H  
ATOM    508  HB1 ARG   317       4.670 -12.372   5.155  1.00  0.00           H  
ATOM    509  HB2 ARG   317       4.157 -14.014   4.658  1.00  0.00           H  
ATOM    510  HG1 ARG   317       2.359 -13.131   3.266  1.00  0.00           H  
ATOM    511  HG2 ARG   317       2.510 -11.487   3.991  1.00  0.00           H  
ATOM    512  HD1 ARG   317       4.815 -11.255   3.054  1.00  0.00           H  
ATOM    513  HD2 ARG   317       4.623 -12.839   2.200  1.00  0.00           H  
ATOM    514 HH11 ARG   317       4.045  -8.166   1.450  1.00  0.00           H  
ATOM    515 HH12 ARG   317       4.815  -9.406   2.396  1.00  0.00           H  
ATOM    516 HH21 ARG   317       2.365  -8.618   0.117  1.00  0.00           H  
ATOM    517 HH22 ARG   317       1.830 -10.255  -0.138  1.00  0.00           H  
ATOM    518  H_E ARG   317       2.572 -11.893   1.082  1.00  0.00           H  
ATOM    519  N   ALA   318       3.295 -10.906   7.160  1.00  0.00           N  
ATOM    520  CA  ALA   318       3.049  -9.501   7.377  1.00  0.00           C  
ATOM    521  C   ALA   318       3.320  -8.737   6.078  1.00  0.00           C  
ATOM    522  O   ALA   318       4.155  -9.183   5.289  1.00  0.00           O  
ATOM    523  CB  ALA   318       3.966  -8.977   8.501  1.00  0.00           C  
ATOM    524  HN  ALA   318       4.235 -11.209   7.327  1.00  0.00           H  
ATOM    525  HA  ALA   318       2.016  -9.374   7.669  1.00  0.00           H  
ATOM    526  HB1 ALA   318       3.778  -9.538   9.441  1.00  0.00           H  
ATOM    527  HB2 ALA   318       5.035  -9.113   8.228  1.00  0.00           H  
ATOM    528  HB3 ALA   318       3.789  -7.899   8.697  1.00  0.00           H  
ATOM    529  N   PRO   319       2.657  -7.630   5.769  1.00  0.00           N  
ATOM    530  CA  PRO   319       3.063  -6.771   4.665  1.00  0.00           C  
ATOM    531  C   PRO   319       4.263  -5.917   5.054  1.00  0.00           C  
ATOM    532  O   PRO   319       4.661  -5.880   6.222  1.00  0.00           O  
ATOM    533  CB  PRO   319       1.809  -5.913   4.448  1.00  0.00           C  
ATOM    534  CG  PRO   319       1.231  -5.737   5.857  1.00  0.00           C  
ATOM    535  CD  PRO   319       1.526  -7.082   6.522  1.00  0.00           C  
ATOM    536  HA  PRO   319       3.335  -7.360   3.800  1.00  0.00           H  
ATOM    537  HB1 PRO   319       1.084  -6.488   3.827  1.00  0.00           H  
ATOM    538  HB2 PRO   319       2.021  -4.949   3.945  1.00  0.00           H  
ATOM    539  HG1 PRO   319       0.150  -5.494   5.847  1.00  0.00           H  
ATOM    540  HG2 PRO   319       1.791  -4.935   6.386  1.00  0.00           H  
ATOM    541  HD1 PRO   319       0.655  -7.767   6.418  1.00  0.00           H  
ATOM    542  HD2 PRO   319       1.789  -6.944   7.595  1.00  0.00           H  
HETATM  543  N   HSE   320       4.865  -5.205   4.082  1.00  0.00           N  
HETATM  544  CA  HSE   320       6.017  -4.361   4.359  1.00  0.00           C  
HETATM  545  C   HSE   320       5.691  -3.068   5.111  1.00  0.00           C  
HETATM  546  O   HSE   320       4.554  -2.598   5.169  1.00  0.00           O  
HETATM  547  CB  HSE   320       6.805  -4.037   3.067  1.00  0.00           C  
HETATM  548  CG  HSE   320       8.190  -3.499   3.292  1.00  0.00           C  
HETATM  549  CD2 HSE   320       8.817  -2.443   2.711  1.00  0.00           C  
HETATM  550  ND1 HSE   320       9.011  -4.083   4.246  1.00  0.00           N  
HETATM  551  CE1 HSE   320      10.123  -3.364   4.217  1.00  0.00           C  
HETATM  552  NE2 HSE   320      10.054  -2.363   3.310  1.00  0.00           N  
HETATM  553  HN  HSE   320       4.570  -5.310   3.133  1.00  0.00           H  
HETATM  554  HA  HSE   320       6.673  -4.933   5.002  1.00  0.00           H  
HETATM  555  HB1 HSE   320       6.909  -4.970   2.477  1.00  0.00           H  
HETATM  556  HB2 HSE   320       6.235  -3.317   2.446  1.00  0.00           H  
HETATM  557  HD2 HSE   320       8.472  -1.767   1.942  1.00  0.00           H  
HETATM  558  HE1 HSE   320      11.007  -3.530   4.838  1.00  0.00           H  
HETATM  559  HE2 HSE   320      10.772  -1.673   3.138  1.00  0.00           H  
ATOM    560  N   SER   321       6.725  -2.457   5.715  1.00  0.00           N  
ATOM    561  CA  SER   321       6.662  -1.376   6.690  1.00  0.00           C  
ATOM    562  C   SER   321       5.969  -0.099   6.243  1.00  0.00           C  
ATOM    563  O   SER   321       5.133   0.440   6.966  1.00  0.00           O  
ATOM    564  CB  SER   321       8.079  -1.048   7.214  1.00  0.00           C  
ATOM    565  OG  SER   321       9.029  -0.971   6.150  1.00  0.00           O  
ATOM    566  HN  SER   321       7.659  -2.784   5.545  1.00  0.00           H  
ATOM    567  HA  SER   321       6.083  -1.735   7.529  1.00  0.00           H  
ATOM    568  HB1 SER   321       8.077  -0.106   7.805  1.00  0.00           H  
ATOM    569  HB2 SER   321       8.393  -1.872   7.892  1.00  0.00           H  
ATOM    570  HG1 SER   321       9.913  -0.863   6.575  1.00  0.00           H  
ATOM    571  N   CYS   322       6.244   0.402   5.020  1.00  0.00           N  
ATOM    572  CA  CYS   322       5.584   1.567   4.427  1.00  0.00           C  
ATOM    573  C   CYS   322       4.056   1.444   4.391  1.00  0.00           C  
ATOM    574  O   CYS   322       3.317   2.388   4.668  1.00  0.00           O  
ATOM    575  CB  CYS   322       6.113   1.815   2.980  1.00  0.00           C  
ATOM    576  SG  CYS   322       5.531   3.479   2.275  1.00  0.00           S  
ATOM    577  HN  CYS   322       7.004   0.002   4.511  1.00  0.00           H  
ATOM    578  HA  CYS   322       5.820   2.423   5.053  1.00  0.00           H  
ATOM    579  HB1 CYS   322       7.203   1.829   3.039  1.00  0.00           H  
ATOM    580  HB2 CYS   322       5.789   1.006   2.320  1.00  0.00           H  
HETATM  581  N   HSE   323       3.540   0.230   4.112  1.00  0.00           N  
HETATM  582  CA  HSE   323       2.116  -0.060   4.131  1.00  0.00           C  
HETATM  583  C   HSE   323       1.522  -0.015   5.526  1.00  0.00           C  
HETATM  584  O   HSE   323       0.392   0.409   5.740  1.00  0.00           O  
HETATM  585  CB  HSE   323       1.837  -1.453   3.539  1.00  0.00           C  
HETATM  586  CG  HSE   323       0.385  -1.742   3.332  1.00  0.00           C  
HETATM  587  CD2 HSE   323      -0.339  -2.837   3.670  1.00  0.00           C  
HETATM  588  ND1 HSE   323      -0.398  -0.842   2.638  1.00  0.00           N  
HETATM  589  CE1 HSE   323      -1.585  -1.412   2.565  1.00  0.00           C  
HETATM  590  NE2 HSE   323      -1.600  -2.622   3.170  1.00  0.00           N  
HETATM  591  HN  HSE   323       4.154  -0.541   3.958  1.00  0.00           H  
HETATM  592  HA  HSE   323       1.610   0.688   3.535  1.00  0.00           H  
HETATM  593  HB1 HSE   323       2.327  -1.512   2.549  1.00  0.00           H  
HETATM  594  HB2 HSE   323       2.272  -2.248   4.179  1.00  0.00           H  
HETATM  595  HD2 HSE   323      -0.043  -3.738   4.184  1.00  0.00           H  
HETATM  596  HE1 HSE   323      -2.443  -0.996   2.035  1.00  0.00           H  
HETATM  597  HE2 HSE   323      -2.316  -3.340   3.093  1.00  0.00           H  
ATOM    598  N   GLN   325       2.628   1.977   7.967  1.00  0.00           N  
ATOM    599  CA  GLN   325       2.470   3.411   8.192  1.00  0.00           C  
ATOM    600  C   GLN   325       1.230   3.974   7.492  1.00  0.00           C  
ATOM    601  O   GLN   325       0.449   4.732   8.065  1.00  0.00           O  
ATOM    602  CB  GLN   325       3.716   4.184   7.698  1.00  0.00           C  
ATOM    603  CG  GLN   325       4.999   3.828   8.479  1.00  0.00           C  
ATOM    604  CD  GLN   325       6.218   4.494   7.844  1.00  0.00           C  
ATOM    605  NE2 GLN   325       6.834   5.465   8.547  1.00  0.00           N  
ATOM    606  OE1 GLN   325       6.632   4.147   6.736  1.00  0.00           O  
ATOM    607  HN  GLN   325       3.379   1.690   7.371  1.00  0.00           H  
ATOM    608  HA  GLN   325       2.341   3.582   9.254  1.00  0.00           H  
ATOM    609  HB1 GLN   325       3.873   3.961   6.618  1.00  0.00           H  
ATOM    610  HB2 GLN   325       3.537   5.280   7.799  1.00  0.00           H  
ATOM    611  HG1 GLN   325       4.902   4.131   9.542  1.00  0.00           H  
ATOM    612  HG2 GLN   325       5.176   2.731   8.447  1.00  0.00           H  
ATOM    613 HE21 GLN   325       7.694   5.833   8.189  1.00  0.00           H  
ATOM    614 HE22 GLN   325       6.402   5.862   9.361  1.00  0.00           H  
ATOM    615  N   TYR   326       0.990   3.572   6.225  1.00  0.00           N  
ATOM    616  CA  TYR   326      -0.203   3.889   5.446  1.00  0.00           C  
ATOM    617  C   TYR   326      -1.498   3.478   6.167  1.00  0.00           C  
ATOM    618  O   TYR   326      -2.445   4.254   6.305  1.00  0.00           O  
ATOM    619  CB  TYR   326      -0.063   3.188   4.063  1.00  0.00           C  
ATOM    620  CG  TYR   326      -0.972   3.744   3.008  1.00  0.00           C  
ATOM    621  CD1 TYR   326      -0.488   4.677   2.079  1.00  0.00           C  
ATOM    622  CD2 TYR   326      -2.296   3.293   2.893  1.00  0.00           C  
ATOM    623  CE1 TYR   326      -1.315   5.164   1.059  1.00  0.00           C  
ATOM    624  CE2 TYR   326      -3.135   3.798   1.890  1.00  0.00           C  
ATOM    625  CZ  TYR   326      -2.644   4.736   0.978  1.00  0.00           C  
ATOM    626  OH  TYR   326      -3.490   5.230  -0.026  1.00  0.00           O  
ATOM    627  HN  TYR   326       1.670   2.996   5.766  1.00  0.00           H  
ATOM    628  HA  TYR   326      -0.231   4.963   5.319  1.00  0.00           H  
ATOM    629  HB1 TYR   326       0.983   3.311   3.704  1.00  0.00           H  
ATOM    630  HB2 TYR   326      -0.260   2.099   4.142  1.00  0.00           H  
ATOM    631  HD1 TYR   326       0.538   5.008   2.136  1.00  0.00           H  
ATOM    632  HD2 TYR   326      -2.666   2.550   3.582  1.00  0.00           H  
ATOM    633  HE1 TYR   326      -0.924   5.874   0.343  1.00  0.00           H  
ATOM    634  HE2 TYR   326      -4.157   3.462   1.809  1.00  0.00           H  
ATOM    635  HH  TYR   326      -2.917   5.512  -0.777  1.00  0.00           H  
ATOM    636  N   MET   327      -1.515   2.241   6.704  1.00  0.00           N  
ATOM    637  CA  MET   327      -2.526   1.660   7.571  1.00  0.00           C  
ATOM    638  C   MET   327      -2.874   2.511   8.796  1.00  0.00           C  
ATOM    639  O   MET   327      -4.045   2.713   9.123  1.00  0.00           O  
ATOM    640  CB  MET   327      -2.015   0.271   8.026  1.00  0.00           C  
ATOM    641  CG  MET   327      -3.069  -0.682   8.608  1.00  0.00           C  
ATOM    642  SD  MET   327      -4.073  -1.519   7.348  1.00  0.00           S  
ATOM    643  CE  MET   327      -4.786  -2.639   8.582  1.00  0.00           C  
ATOM    644  HN  MET   327      -0.745   1.632   6.486  1.00  0.00           H  
ATOM    645  HA  MET   327      -3.429   1.543   6.990  1.00  0.00           H  
ATOM    646  HB1 MET   327      -1.550  -0.237   7.150  1.00  0.00           H  
ATOM    647  HB2 MET   327      -1.212   0.406   8.780  1.00  0.00           H  
ATOM    648  HG1 MET   327      -2.524  -1.453   9.199  1.00  0.00           H  
ATOM    649  HG2 MET   327      -3.715  -0.130   9.322  1.00  0.00           H  
ATOM    650  HE1 MET   327      -5.437  -3.399   8.105  1.00  0.00           H  
ATOM    651  HE2 MET   327      -3.997  -3.182   9.145  1.00  0.00           H  
ATOM    652  HE3 MET   327      -5.404  -2.081   9.314  1.00  0.00           H  
ATOM    653  N   MET   330      -4.795   5.889   7.689  1.00  0.00           N  
ATOM    654  CA  MET   330      -6.205   5.574   7.514  1.00  0.00           C  
ATOM    655  C   MET   330      -6.907   5.202   8.820  1.00  0.00           C  
ATOM    656  O   MET   330      -8.128   5.080   8.869  1.00  0.00           O  
ATOM    657  CB  MET   330      -6.381   4.384   6.544  1.00  0.00           C  
ATOM    658  CG  MET   330      -5.864   4.671   5.123  1.00  0.00           C  
ATOM    659  SD  MET   330      -6.262   3.372   3.916  1.00  0.00           S  
ATOM    660  CE  MET   330      -5.307   2.050   4.714  1.00  0.00           C  
ATOM    661  HN  MET   330      -4.132   5.195   7.404  1.00  0.00           H  
ATOM    662  HA  MET   330      -6.716   6.438   7.109  1.00  0.00           H  
ATOM    663  HB1 MET   330      -5.853   3.499   6.962  1.00  0.00           H  
ATOM    664  HB2 MET   330      -7.465   4.133   6.465  1.00  0.00           H  
ATOM    665  HG1 MET   330      -6.320   5.627   4.782  1.00  0.00           H  
ATOM    666  HG2 MET   330      -4.763   4.828   5.156  1.00  0.00           H  
ATOM    667  HE1 MET   330      -5.140   1.209   4.009  1.00  0.00           H  
ATOM    668  HE2 MET   330      -4.317   2.423   5.051  1.00  0.00           H  
ATOM    669  HE3 MET   330      -5.844   1.647   5.600  1.00  0.00           H  
ATOM    670  N   SER   335      -7.523  -5.353   8.107  1.00  0.00           N  
ATOM    671  CA  SER   335      -7.950  -5.186   6.735  1.00  0.00           C  
ATOM    672  C   SER   335      -8.078  -6.514   6.030  1.00  0.00           C  
ATOM    673  O   SER   335      -7.475  -7.514   6.418  1.00  0.00           O  
ATOM    674  CB  SER   335      -7.019  -4.253   5.926  1.00  0.00           C  
ATOM    675  OG  SER   335      -5.692  -4.757   5.779  1.00  0.00           O  
ATOM    676  HN  SER   335      -6.759  -5.978   8.239  1.00  0.00           H  
ATOM    677  HA  SER   335      -8.938  -4.750   6.722  1.00  0.00           H  
ATOM    678  HB1 SER   335      -7.448  -4.082   4.920  1.00  0.00           H  
ATOM    679  HB2 SER   335      -6.978  -3.267   6.443  1.00  0.00           H  
ATOM    680  HG1 SER   335      -5.231  -4.085   5.235  1.00  0.00           H  
ATOM    681  N   VAL   337      -8.328  -7.656   1.823  1.00  0.00           N  
ATOM    682  CA  VAL   337      -8.331  -7.293   0.421  1.00  0.00           C  
ATOM    683  C   VAL   337      -8.775  -8.486  -0.396  1.00  0.00           C  
ATOM    684  O   VAL   337      -8.205  -9.574  -0.311  1.00  0.00           O  
ATOM    685  CB  VAL   337      -6.974  -6.795  -0.059  1.00  0.00           C  
ATOM    686  CG1 VAL   337      -7.010  -6.459  -1.563  1.00  0.00           C  
ATOM    687  CG2 VAL   337      -6.630  -5.528   0.742  1.00  0.00           C  
ATOM    688  HN  VAL   337      -7.622  -8.316   2.104  1.00  0.00           H  
ATOM    689  HA  VAL   337      -9.041  -6.498   0.250  1.00  0.00           H  
ATOM    690  HB  VAL   337      -6.194  -7.568   0.130  1.00  0.00           H  
ATOM    691 HG11 VAL   337      -6.055  -5.981  -1.868  1.00  0.00           H  
ATOM    692 HG12 VAL   337      -7.144  -7.371  -2.183  1.00  0.00           H  
ATOM    693 HG13 VAL   337      -7.838  -5.751  -1.781  1.00  0.00           H  
ATOM    694 HG21 VAL   337      -5.714  -5.056   0.341  1.00  0.00           H  
ATOM    695 HG22 VAL   337      -7.456  -4.789   0.669  1.00  0.00           H  
ATOM    696 HG23 VAL   337      -6.462  -5.761   1.815  1.00  0.00           H  
ATOM    697  N   LEU   365      -4.445  -6.289 -13.058  1.00  0.00           N  
ATOM    698  CA  LEU   365      -5.181  -6.208 -11.812  1.00  0.00           C  
ATOM    699  C   LEU   365      -6.406  -5.343 -12.055  1.00  0.00           C  
ATOM    700  O   LEU   365      -6.316  -4.182 -12.454  1.00  0.00           O  
ATOM    701  CB  LEU   365      -4.320  -5.669 -10.651  1.00  0.00           C  
ATOM    702  CG  LEU   365      -4.993  -5.707  -9.264  1.00  0.00           C  
ATOM    703  CD1 LEU   365      -5.312  -7.136  -8.803  1.00  0.00           C  
ATOM    704  CD2 LEU   365      -4.096  -5.020  -8.225  1.00  0.00           C  
ATOM    705  HN  LEU   365      -3.718  -5.619 -13.205  1.00  0.00           H  
ATOM    706  HA  LEU   365      -5.517  -7.201 -11.545  1.00  0.00           H  
ATOM    707  HB1 LEU   365      -3.391  -6.281 -10.600  1.00  0.00           H  
ATOM    708  HB2 LEU   365      -4.017  -4.623 -10.877  1.00  0.00           H  
ATOM    709  HG  LEU   365      -5.950  -5.136  -9.320  1.00  0.00           H  
ATOM    710 HD11 LEU   365      -5.724  -7.116  -7.772  1.00  0.00           H  
ATOM    711 HD12 LEU   365      -6.059  -7.620  -9.464  1.00  0.00           H  
ATOM    712 HD13 LEU   365      -4.387  -7.751  -8.800  1.00  0.00           H  
ATOM    713 HD21 LEU   365      -4.598  -4.982  -7.237  1.00  0.00           H  
ATOM    714 HD22 LEU   365      -3.144  -5.580  -8.118  1.00  0.00           H  
ATOM    715 HD23 LEU   365      -3.863  -3.981  -8.541  1.00  0.00           H  
ATOM    716  N   LEU   368      -9.937  -4.145  -6.711  1.00  0.00           N  
ATOM    717  CA  LEU   368      -9.794  -4.656  -5.362  1.00  0.00           C  
ATOM    718  C   LEU   368     -11.047  -4.323  -4.579  1.00  0.00           C  
ATOM    719  O   LEU   368     -11.526  -3.191  -4.609  1.00  0.00           O  
ATOM    720  CB  LEU   368      -8.622  -4.003  -4.575  1.00  0.00           C  
ATOM    721  CG  LEU   368      -7.208  -4.195  -5.155  1.00  0.00           C  
ATOM    722  CD1 LEU   368      -6.174  -3.480  -4.274  1.00  0.00           C  
ATOM    723  CD2 LEU   368      -6.829  -5.670  -5.313  1.00  0.00           C  
ATOM    724  HN  LEU   368     -10.210  -3.182  -6.802  1.00  0.00           H  
ATOM    725  HA  LEU   368      -9.686  -5.732  -5.368  1.00  0.00           H  
ATOM    726  HB1 LEU   368      -8.804  -2.908  -4.505  1.00  0.00           H  
ATOM    727  HB2 LEU   368      -8.615  -4.409  -3.538  1.00  0.00           H  
ATOM    728  HG  LEU   368      -7.182  -3.720  -6.161  1.00  0.00           H  
ATOM    729 HD11 LEU   368      -5.156  -3.596  -4.704  1.00  0.00           H  
ATOM    730 HD12 LEU   368      -6.405  -2.396  -4.201  1.00  0.00           H  
ATOM    731 HD13 LEU   368      -6.174  -3.912  -3.251  1.00  0.00           H  
ATOM    732 HD21 LEU   368      -5.760  -5.773  -5.595  1.00  0.00           H  
ATOM    733 HD22 LEU   368      -6.987  -6.220  -4.362  1.00  0.00           H  
ATOM    734 HD23 LEU   368      -7.440  -6.145  -6.108  1.00  0.00           H  
ATOM    735  N   VAL   370     -11.628  -3.486  -0.929  1.00  0.00           N  
ATOM    736  CA  VAL   370     -10.726  -3.002   0.094  1.00  0.00           C  
ATOM    737  C   VAL   370     -11.530  -2.827   1.367  1.00  0.00           C  
ATOM    738  O   VAL   370     -12.400  -1.962   1.463  1.00  0.00           O  
ATOM    739  CB  VAL   370     -10.095  -1.679  -0.340  1.00  0.00           C  
ATOM    740  CG1 VAL   370      -9.146  -1.117   0.728  1.00  0.00           C  
ATOM    741  CG2 VAL   370      -9.325  -1.879  -1.661  1.00  0.00           C  
ATOM    742  HN  VAL   370     -12.306  -2.832  -1.269  1.00  0.00           H  
ATOM    743  HA  VAL   370      -9.943  -3.726   0.286  1.00  0.00           H  
ATOM    744  HB  VAL   370     -10.896  -0.930  -0.515  1.00  0.00           H  
ATOM    745 HG11 VAL   370      -8.756  -0.130   0.400  1.00  0.00           H  
ATOM    746 HG12 VAL   370      -9.657  -0.972   1.702  1.00  0.00           H  
ATOM    747 HG13 VAL   370      -8.280  -1.796   0.874  1.00  0.00           H  
ATOM    748 HG21 VAL   370      -8.812  -0.937  -1.949  1.00  0.00           H  
ATOM    749 HG22 VAL   370      -8.556  -2.672  -1.541  1.00  0.00           H  
ATOM    750 HG23 VAL   370     -10.009  -2.166  -2.486  1.00  0.00           H  
HETATM  751  N   HSE   372     -11.629  -2.155   5.570  1.00  0.00           N  
HETATM  752  CA  HSE   372     -10.868  -1.630   6.691  1.00  0.00           C  
HETATM  753  C   HSE   372     -11.701  -1.567   7.953  1.00  0.00           C  
HETATM  754  O   HSE   372     -12.910  -1.317   7.937  1.00  0.00           O  
HETATM  755  CB  HSE   372     -10.305  -0.223   6.405  1.00  0.00           C  
HETATM  756  CG  HSE   372      -9.173  -0.266   5.435  1.00  0.00           C  
HETATM  757  CD2 HSE   372      -9.075   0.225   4.175  1.00  0.00           C  
HETATM  758  ND1 HSE   372      -7.995  -0.889   5.806  1.00  0.00           N  
HETATM  759  CE1 HSE   372      -7.201  -0.763   4.758  1.00  0.00           C  
HETATM  760  NE2 HSE   372      -7.807  -0.096   3.749  1.00  0.00           N  
HETATM  761  HN  HSE   372     -12.562  -1.801   5.441  1.00  0.00           H  
HETATM  762  HA  HSE   372     -10.041  -2.292   6.918  1.00  0.00           H  
HETATM  763  HB1 HSE   372     -11.105   0.430   5.998  1.00  0.00           H  
HETATM  764  HB2 HSE   372      -9.909   0.246   7.331  1.00  0.00           H  
HETATM  765  HD2 HSE   372      -9.793   0.773   3.582  1.00  0.00           H  
HETATM  766  HE1 HSE   372      -6.175  -1.135   4.697  1.00  0.00           H  
HETATM  767  HE2 HSE   372      -7.386   0.215   2.879  1.00  0.00           H  
HETATM  768  OH2 TIP3  398      11.209   3.018   3.911  1.00 25.00           O  
HETATM  769  H1  TIP3  398      10.569   3.725   3.819  1.00  0.00           H  
HETATM  770  H2  TIP3  398      10.685   2.246   4.127  1.00  0.00           H  
ATOM    771  N   GLY   534      -7.215  11.243  -2.657  1.00  0.00           N  
ATOM    772  CA  GLY   534      -7.204  10.790  -1.264  1.00  0.00           C  
ATOM    773  C   GLY   534      -5.943  11.107  -0.505  1.00  0.00           C  
ATOM    774  O   GLY   534      -5.465  10.308   0.301  1.00  0.00           O  
ATOM    775  HN  GLY   534      -6.978  10.575  -3.373  1.00  0.00           H  
ATOM    776  HA1 GLY   534      -7.295   9.718  -1.283  1.00  0.00           H  
ATOM    777  HA2 GLY   534      -8.016  11.262  -0.729  1.00  0.00           H  
ATOM    778  N   PRO   540       4.417  11.802  -3.789  1.00  0.00           N  
ATOM    779  CA  PRO   540       3.919  10.492  -3.368  1.00  0.00           C  
ATOM    780  C   PRO   540       4.599  10.019  -2.096  1.00  0.00           C  
ATOM    781  O   PRO   540       4.077   9.127  -1.432  1.00  0.00           O  
ATOM    782  CB  PRO   540       4.274   9.589  -4.560  1.00  0.00           C  
ATOM    783  CG  PRO   540       5.545  10.207  -5.150  1.00  0.00           C  
ATOM    784  CD  PRO   540       5.322  11.706  -4.943  1.00  0.00           C  
ATOM    785  HA  PRO   540       2.859  10.514  -3.173  1.00  0.00           H  
ATOM    786  HB1 PRO   540       3.458   9.662  -5.316  1.00  0.00           H  
ATOM    787  HB2 PRO   540       4.389   8.522  -4.286  1.00  0.00           H  
ATOM    788  HG1 PRO   540       5.684   9.948  -6.222  1.00  0.00           H  
ATOM    789  HG2 PRO   540       6.437   9.877  -4.575  1.00  0.00           H  
ATOM    790  HD1 PRO   540       4.824  12.144  -5.839  1.00  0.00           H  
ATOM    791  HD2 PRO   540       6.286  12.231  -4.754  1.00  0.00           H  
ATOM    792  N   SER   541       5.769  10.580  -1.742  1.00  0.00           N  
ATOM    793  CA  SER   541       6.597  10.077  -0.657  1.00  0.00           C  
ATOM    794  C   SER   541       6.844  11.148   0.379  1.00  0.00           C  
ATOM    795  O   SER   541       6.910  12.341   0.072  1.00  0.00           O  
ATOM    796  CB  SER   541       7.988   9.607  -1.173  1.00  0.00           C  
ATOM    797  OG  SER   541       8.654   8.702  -0.284  1.00  0.00           O  
ATOM    798  HN  SER   541       6.137  11.328  -2.286  1.00  0.00           H  
ATOM    799  HA  SER   541       6.107   9.244  -0.169  1.00  0.00           H  
ATOM    800  HB1 SER   541       7.822   9.065  -2.132  1.00  0.00           H  
ATOM    801  HB2 SER   541       8.643  10.477  -1.402  1.00  0.00           H  
ATOM    802  HG1 SER   541       8.892   9.184   0.531  1.00  0.00           H  
ATOM    803  N   ASP   542       7.025  10.733   1.641  1.00  0.00           N  
ATOM    804  CA  ASP   542       7.726  11.496   2.650  1.00  0.00           C  
ATOM    805  C   ASP   542       9.039  10.747   2.903  1.00  0.00           C  
ATOM    806  O   ASP   542       9.316   9.726   2.269  1.00  0.00           O  
ATOM    807  CB  ASP   542       6.841  11.680   3.921  1.00  0.00           C  
ATOM    808  CG  ASP   542       7.406  12.681   4.908  1.00  0.00           C  
ATOM    809  OD1 ASP   542       8.297  13.479   4.515  1.00  0.00           O  
ATOM    810  OD2 ASP   542       6.988  12.669   6.089  1.00  0.00           O1-
ATOM    811  HN  ASP   542       6.857   9.767   1.868  1.00  0.00           H  
ATOM    812  HA  ASP   542       7.992  12.464   2.247  1.00  0.00           H  
ATOM    813  HB1 ASP   542       5.842  12.053   3.614  1.00  0.00           H  
ATOM    814  HB2 ASP   542       6.689  10.711   4.435  1.00  0.00           H  
ATOM    815  N   ARG   548      14.926   5.931   4.314  1.00  0.00           N  
ATOM    816  CA  ARG   548      13.613   5.644   4.852  1.00  0.00           C  
ATOM    817  C   ARG   548      12.530   6.418   4.141  1.00  0.00           C  
ATOM    818  O   ARG   548      12.179   7.533   4.521  1.00  0.00           O  
ATOM    819  CB  ARG   548      13.571   5.998   6.352  1.00  0.00           C  
ATOM    820  CG  ARG   548      14.461   5.063   7.180  1.00  0.00           C  
ATOM    821  CD  ARG   548      13.749   3.768   7.600  1.00  0.00           C  
ATOM    822  CZ  ARG   548      15.805   2.661   8.528  1.00  0.00           C  
ATOM    823  NH1 ARG   548      15.953   3.544   9.506  1.00  0.00           N  
ATOM    824  NH2 ARG   548      16.757   1.750   8.340  1.00  0.00           N  
ATOM    825  N_E ARG   548      14.756   2.668   7.701  1.00  0.00           N  
ATOM    826  HN  ARG   548      15.427   6.677   4.746  1.00  0.00           H  
ATOM    827  HA  ARG   548      13.390   4.592   4.733  1.00  0.00           H  
ATOM    828  HB1 ARG   548      13.931   7.043   6.465  1.00  0.00           H  
ATOM    829  HB2 ARG   548      12.529   5.955   6.746  1.00  0.00           H  
ATOM    830  HG1 ARG   548      15.381   4.829   6.599  1.00  0.00           H  
ATOM    831  HG2 ARG   548      14.788   5.597   8.098  1.00  0.00           H  
ATOM    832  HD1 ARG   548      13.226   3.895   8.573  1.00  0.00           H  
ATOM    833  HD2 ARG   548      12.999   3.467   6.833  1.00  0.00           H  
ATOM    834 HH11 ARG   548      16.891   3.617   9.870  1.00  0.00           H  
ATOM    835 HH12 ARG   548      15.283   4.273   9.623  1.00  0.00           H  
ATOM    836 HH21 ARG   548      17.634   1.805   8.825  1.00  0.00           H  
ATOM    837 HH22 ARG   548      16.636   1.034   7.652  1.00  0.00           H  
ATOM    838  H_E ARG   548      14.820   1.983   6.957  1.00  0.00           H  
ATOM    839  N   MET   549      11.959   5.811   3.094  1.00  0.00           N  
ATOM    840  CA  MET   549      10.843   6.340   2.348  1.00  0.00           C  
ATOM    841  C   MET   549       9.547   6.060   3.095  1.00  0.00           C  
ATOM    842  O   MET   549       9.296   4.931   3.518  1.00  0.00           O  
ATOM    843  CB  MET   549      10.765   5.654   0.966  1.00  0.00           C  
ATOM    844  CG  MET   549      12.109   5.600   0.213  1.00  0.00           C  
ATOM    845  SD  MET   549      12.014   4.823  -1.426  1.00  0.00           S  
ATOM    846  CE  MET   549      11.216   3.255  -0.975  1.00  0.00           C  
ATOM    847  HN  MET   549      12.278   4.909   2.814  1.00  0.00           H  
ATOM    848  HA  MET   549      10.965   7.409   2.231  1.00  0.00           H  
ATOM    849  HB1 MET   549      10.419   4.607   1.118  1.00  0.00           H  
ATOM    850  HB2 MET   549      10.011   6.176   0.334  1.00  0.00           H  
ATOM    851  HG1 MET   549      12.496   6.638   0.106  1.00  0.00           H  
ATOM    852  HG2 MET   549      12.855   5.041   0.819  1.00  0.00           H  
ATOM    853  HE1 MET   549      11.285   2.527  -1.809  1.00  0.00           H  
ATOM    854  HE2 MET   549      11.695   2.798  -0.082  1.00  0.00           H  
ATOM    855  HE3 MET   549      10.138   3.399  -0.750  1.00  0.00           H  
HETATM  856  N   HSD   550       8.705   7.082   3.296  1.00  0.00           N  
HETATM  857  CA  HSD   550       7.456   6.977   4.030  1.00  0.00           C  
HETATM  858  C   HSD   550       6.318   7.373   3.106  1.00  0.00           C  
HETATM  859  O   HSD   550       6.591   7.989   2.074  1.00  0.00           O  
HETATM  860  CB  HSD   550       7.497   7.933   5.247  1.00  0.00           C  
HETATM  861  CG  HSD   550       8.424   7.480   6.337  1.00  0.00           C  
HETATM  862  CD2 HSD   550       9.068   6.299   6.546  1.00  0.00           C  
HETATM  863  ND1 HSD   550       8.704   8.260   7.436  1.00  0.00           N  
HETATM  864  CE1 HSD   550       9.492   7.529   8.256  1.00  0.00           C  
HETATM  865  NE2 HSD   550       9.733   6.329   7.763  1.00  0.00           N  
HETATM  866  HN  HSD   550       8.916   7.983   2.910  1.00  0.00           H  
HETATM  867  HA  HSD   550       7.280   5.957   4.349  1.00  0.00           H  
HETATM  868  HB1 HSD   550       7.835   8.935   4.907  1.00  0.00           H  
HETATM  869  HB2 HSD   550       6.492   8.054   5.701  1.00  0.00           H  
HETATM  870  HD1 HSD   550       8.383   9.209   7.587  1.00  0.00           H  
HETATM  871  HD2 HSD   550       9.082   5.396   5.949  1.00  0.00           H  
HETATM  872  HE1 HSD   550       9.874   7.903   9.209  1.00  0.00           H  
ATOM    873  N   PRO   551       5.040   7.097   3.358  1.00  0.00           N  
ATOM    874  CA  PRO   551       3.967   7.616   2.515  1.00  0.00           C  
ATOM    875  C   PRO   551       3.805   9.117   2.702  1.00  0.00           C  
ATOM    876  O   PRO   551       4.219   9.656   3.727  1.00  0.00           O  
ATOM    877  CB  PRO   551       2.734   6.838   3.006  1.00  0.00           C  
ATOM    878  CG  PRO   551       3.026   6.554   4.482  1.00  0.00           C  
ATOM    879  CD  PRO   551       4.535   6.304   4.486  1.00  0.00           C  
ATOM    880  HA  PRO   551       4.196   7.437   1.473  1.00  0.00           H  
ATOM    881  HB1 PRO   551       2.691   5.869   2.458  1.00  0.00           H  
ATOM    882  HB2 PRO   551       1.782   7.383   2.848  1.00  0.00           H  
ATOM    883  HG1 PRO   551       2.454   5.691   4.878  1.00  0.00           H  
ATOM    884  HG2 PRO   551       2.807   7.460   5.091  1.00  0.00           H  
ATOM    885  HD1 PRO   551       4.754   5.229   4.304  1.00  0.00           H  
ATOM    886  HD2 PRO   551       4.981   6.616   5.455  1.00  0.00           H  
ATOM    887  N   ARG   552       3.221   9.812   1.708  1.00  0.00           N  
ATOM    888  CA  ARG   552       3.088  11.261   1.666  1.00  0.00           C  
ATOM    889  C   ARG   552       2.516  11.944   2.902  1.00  0.00           C  
ATOM    890  O   ARG   552       1.655  11.424   3.610  1.00  0.00           O  
ATOM    891  CB  ARG   552       2.242  11.694   0.448  1.00  0.00           C  
ATOM    892  CG  ARG   552       0.847  11.040   0.422  1.00  0.00           C  
ATOM    893  CD  ARG   552       0.012  11.458  -0.786  1.00  0.00           C  
ATOM    894  CZ  ARG   552      -1.058   9.333  -1.542  1.00  0.00           C  
ATOM    895  NH1 ARG   552      -0.211   9.111  -2.534  1.00  0.00           N  
ATOM    896  NH2 ARG   552      -1.880   8.358  -1.169  1.00  0.00           N  
ATOM    897  N_E ARG   552      -1.122  10.485  -0.859  1.00  0.00           N  
ATOM    898  HN  ARG   552       2.926   9.337   0.883  1.00  0.00           H  
ATOM    899  HA  ARG   552       4.087  11.654   1.540  1.00  0.00           H  
ATOM    900  HB1 ARG   552       2.143  12.802   0.419  1.00  0.00           H  
ATOM    901  HB2 ARG   552       2.785  11.395  -0.476  1.00  0.00           H  
ATOM    902  HG1 ARG   552       0.985   9.934   0.399  1.00  0.00           H  
ATOM    903  HG2 ARG   552       0.287  11.290   1.351  1.00  0.00           H  
ATOM    904  HD1 ARG   552      -0.388  12.489  -0.664  1.00  0.00           H  
ATOM    905  HD2 ARG   552       0.631  11.424  -1.705  1.00  0.00           H  
ATOM    906 HH11 ARG   552      -0.246   8.175  -2.954  1.00  0.00           H  
ATOM    907 HH12 ARG   552       0.227   9.878  -2.993  1.00  0.00           H  
ATOM    908 HH21 ARG   552      -1.803   7.447  -1.624  1.00  0.00           H  
ATOM    909 HH22 ARG   552      -2.436   8.507  -0.354  1.00  0.00           H  
ATOM    910  H_E ARG   552      -1.763  10.421  -0.086  1.00  0.00           H  
ATOM    911  N   PHE   555      -2.238  13.646   3.867  1.00  0.00           N  
ATOM    912  CA  PHE   555      -2.977  12.421   3.628  1.00  0.00           C  
ATOM    913  C   PHE   555      -4.475  12.698   3.498  1.00  0.00           C  
ATOM    914  O   PHE   555      -5.249  11.895   2.978  1.00  0.00           O  
ATOM    915  CB  PHE   555      -2.687  11.466   4.818  1.00  0.00           C  
ATOM    916  CG  PHE   555      -2.769  10.020   4.426  1.00  0.00           C  
ATOM    917  CD1 PHE   555      -3.987   9.326   4.488  1.00  0.00           C  
ATOM    918  CD2 PHE   555      -1.612   9.337   4.008  1.00  0.00           C  
ATOM    919  CE1 PHE   555      -4.052   7.972   4.138  1.00  0.00           C  
ATOM    920  CE2 PHE   555      -1.674   7.981   3.660  1.00  0.00           C  
ATOM    921  CZ  PHE   555      -2.896   7.299   3.727  1.00  0.00           C  
ATOM    922  HN  PHE   555      -2.176  13.935   4.828  1.00  0.00           H  
ATOM    923  HA  PHE   555      -2.640  11.980   2.699  1.00  0.00           H  
ATOM    924  HB1 PHE   555      -1.648  11.645   5.173  1.00  0.00           H  
ATOM    925  HB2 PHE   555      -3.371  11.655   5.673  1.00  0.00           H  
ATOM    926  HD1 PHE   555      -4.882   9.841   4.810  1.00  0.00           H  
ATOM    927  HD2 PHE   555      -0.669   9.864   3.959  1.00  0.00           H  
ATOM    928  HE1 PHE   555      -4.996   7.450   4.183  1.00  0.00           H  
ATOM    929  HE2 PHE   555      -0.784   7.463   3.333  1.00  0.00           H  
ATOM    930  HZ  PHE   555      -2.948   6.252   3.462  1.00  0.00           H  
HETATM  931  CAA PCB   590      -1.797  -4.258  -0.436  1.00  0.00           C  
HETATM  932  CAB PCB   590      -7.076   3.415  -0.477  1.00  0.00           C  
HETATM  933  CAC PCB   590       6.290   3.344   0.502  1.00  0.00           C  
HETATM  934  CAD PCB   590       3.342  -3.885   0.671  1.00  0.00           C  
HETATM  935  CBA PCB   590      -3.004  -4.794   0.387  1.00  0.00           C  
HETATM  936  CBB PCB   590      -8.247   3.041  -1.416  1.00  0.00           C  
HETATM  937  CBC PCB   590       7.350   4.429   0.304  1.00  0.00           C  
HETATM  938  CBD PCB   590       3.290  -4.885  -0.507  1.00  0.00           C  
HETATM  939  CGA PCB   590      -2.674  -5.285   1.803  1.00  0.00           C  
HETATM  940  CGD PCB   590       3.349  -6.328   0.005  1.00  0.00           C  
HETATM  941  CHA PCB   590       0.730  -2.384   0.030  1.00  0.00           C  
HETATM  942  CHB PCB   590      -2.900   0.686  -1.248  1.00  0.00           C  
HETATM  943  CHD PCB   590       4.449   0.937  -0.361  1.00  0.00           C  
HETATM  944  CMA PCB   590      -4.139  -2.281  -1.393  1.00  0.00           C  
HETATM  945  CMB PCB   590      -4.514   3.135  -2.412  1.00  0.00           C  
HETATM  946  CMC PCB   590       4.396   5.530  -1.857  1.00  0.00           C  
HETATM  947  CMD PCB   590       5.716  -1.805   0.130  1.00  0.00           C  
HETATM  948  C1A PCB   590      -0.560  -1.947  -0.306  1.00  0.00           C  
HETATM  949  C1B PCB   590      -4.125   1.086  -0.822  1.00  0.00           C  
HETATM  950  C1C PCB   590       2.909   4.259  -0.252  1.00  0.00           C  
HETATM  951  C1D PCB   590       3.665  -0.240  -0.168  1.00  0.00           C  
HETATM  952  O1A PCB   590      -3.335  -4.737   2.781  1.00  0.00           O  
HETATM  953  O1D PCB   590       2.515  -7.154  -0.490  1.00  0.00           O  
HETATM  954  C2A PCB   590      -1.722  -2.753  -0.504  1.00  0.00           C  
HETATM  955  C2B PCB   590      -4.898   2.270  -1.255  1.00  0.00           C  
HETATM  956  C2C PCB   590       4.329   4.709  -0.551  1.00  0.00           C  
HETATM  957  C2D PCB   590       4.247  -1.532   0.091  1.00  0.00           C  
HETATM  958  O2A PCB   590      -1.810  -6.212   1.926  1.00  0.00           O  
HETATM  959  O2D PCB   590       4.242  -6.595   0.911  1.00  0.00           O  
HETATM  960  C3A PCB   590      -2.778  -1.887  -0.886  1.00  0.00           C  
HETATM  961  C3B PCB   590      -5.996   2.382  -0.453  1.00  0.00           C  
HETATM  962  C3C PCB   590       5.162   3.391  -0.559  1.00  0.00           C  
HETATM  963  C3D PCB   590       3.216  -2.442   0.285  1.00  0.00           C  
HETATM  964  C4A PCB   590      -2.265  -0.563  -0.886  1.00  0.00           C  
HETATM  965  C4B PCB   590      -5.993   1.256   0.512  1.00  0.00           C  
HETATM  966  C4C PCB   590       4.130   2.270  -0.377  1.00  0.00           C  
HETATM  967  C4D PCB   590       1.964  -1.754   0.072  1.00  0.00           C  
HETATM  968  N_A PCB   590      -0.931  -0.629  -0.564  1.00  0.00           N  
HETATM  969  N_B PCB   590      -4.871   0.486   0.206  1.00  0.00           N  
HETATM  970  N_C PCB   590       2.900   2.858  -0.208  1.00  0.00           N  
HETATM  971  N_D PCB   590       2.296  -0.403  -0.175  1.00  0.00           N  
HETATM  972  O_B PCB   590      -6.797   1.014   1.437  1.00  0.00           O  
HETATM  973  O_C PCB   590       1.901   4.954  -0.075  1.00  0.00           O  
HETATM  974  HA1 PCB   590      -4.891  -2.387  -0.599  1.00  0.00           H  
HETATM  975  HA2 PCB   590      -4.517  -1.532  -2.096  1.00  0.00           H  
HETATM  976  HA3 PCB   590      -4.095  -3.242  -1.917  1.00  0.00           H  
HETATM  977  HAB PCB   590      -6.650   4.375  -0.788  1.00  0.00           H  
HETATM  978  HAC PCB   590       6.767   2.361   0.476  1.00  0.00           H  
HETATM  979  HB1 PCB   590      -5.363   3.735  -2.748  1.00  0.00           H  
HETATM  980  HB2 PCB   590      -3.716   3.837  -2.146  1.00  0.00           H  
HETATM  981  HB3 PCB   590      -4.171   2.541  -3.267  1.00  0.00           H  
HETATM  982  HBB PCB   590      -7.457   3.547   0.544  1.00  0.00           H  
HETATM  983  HD1 PCB   590       6.208  -1.478  -0.792  1.00  0.00           H  
HETATM  984  HD2 PCB   590       6.223  -1.278   0.949  1.00  0.00           H  
HETATM  985  HD3 PCB   590       5.916  -2.875   0.228  1.00  0.00           H  
HETATM  986  HE1 PCB   590       3.735   6.400  -1.794  1.00  0.00           H  
HETATM  987  HE2 PCB   590       5.420   5.886  -2.015  1.00  0.00           H  
HETATM  988  HE3 PCB   590       4.093   4.924  -2.718  1.00  0.00           H  
HETATM  989  HHA PCB   590       0.782  -3.444   0.255  1.00  0.00           H  
HETATM  990  HHB PCB   590      -2.358   1.347  -1.919  1.00  0.00           H  
HETATM  991  HHD PCB   590       5.508   0.727  -0.474  1.00  0.00           H  
HETATM  992  HL1 PCB   590       8.137   4.313   1.054  1.00  0.00           H  
HETATM  993  HL2 PCB   590       6.943   5.440   0.408  1.00  0.00           H  
HETATM  994  HL3 PCB   590       7.803   4.342  -0.693  1.00  0.00           H  
HETATM  995  H_A PCB   590      -0.403   0.193  -0.276  1.00  0.00           H  
HETATM  996  H_B PCB   590      -4.583  -0.319   0.737  1.00  0.00           H  
HETATM  997  H_C PCB   590       2.026   2.371  -0.005  1.00  0.00           H  
HETATM  998  H_D PCB   590       1.620   0.348  -0.258  1.00  0.00           H  
HETATM  999  HO1 PCB   590      -3.784  -4.037   0.473  1.00  0.00           H  
HETATM 1000  HO2 PCB   590      -3.436  -5.656  -0.137  1.00  0.00           H  
HETATM 1001  HO3 PCB   590       2.372  -4.763  -1.088  1.00  0.00           H  
HETATM 1002  HO4 PCB   590       4.140  -4.696  -1.179  1.00  0.00           H  
HETATM 1003  HO5 PCB   590      -1.863  -4.644  -1.465  1.00  0.00           H  
HETATM 1004  HO6 PCB   590      -0.882  -4.693  -0.020  1.00  0.00           H  
HETATM 1005  HO7 PCB   590       4.287  -4.054   1.196  1.00  0.00           H  
HETATM 1006  HO8 PCB   590       2.548  -4.144   1.386  1.00  0.00           H  
HETATM 1007  HV1 PCB   590      -7.892   2.859  -2.437  1.00  0.00           H  
HETATM 1008  HV2 PCB   590      -8.973   3.861  -1.459  1.00  0.00           H  
HETATM 1009  HV3 PCB   590      -8.761   2.140  -1.062  1.00  0.00           H  
HETATM 1010  H2C PCB   590       4.644   5.352   0.280  1.00  0.00           H  
HETATM 1011  H3C PCB   590       5.645   3.262  -1.538  1.00  0.00           H  
HETATM 1012  OH2 TIP3  621       9.297   1.086   4.376  1.00 25.00           O  
HETATM 1013  H1  TIP3  621       9.364   0.224   4.786  1.00  0.00           H  
HETATM 1014  H2  TIP3  621       9.037   1.671   5.090  1.00  0.00           H  
HETATM 1015  OH2 TIP3  835      10.125   0.548   1.772  1.00 25.00           O  
HETATM 1016  H1  TIP3  835       9.761   0.847   2.605  1.00  0.00           H  
HETATM 1017  H2  TIP3  835      10.990   0.207   1.996  1.00  0.00           H  
HETATM 1018  OH2 TIP3  986       6.932  -4.285  -2.115  1.00 25.00           O  
HETATM 1019  H1  TIP3  986       7.366  -4.379  -2.963  1.00  0.00           H  
HETATM 1020  H2  TIP3  986       7.337  -3.510  -1.722  1.00  0.00           H  
HETATM 1021  OH2 TIP3 1058      -6.791   8.681   2.229  1.00 25.00           O  
HETATM 1022  H1  TIP3 1058      -7.207   8.164   1.539  1.00  0.00           H  
HETATM 1023  H2  TIP3 1058      -6.140   9.213   1.771  1.00  0.00           H  
HETATM 1024  OH2 TIP3 1654       8.630  -4.054  -4.346  1.00 25.00           O  
HETATM 1025  H1  TIP3 1654       9.151  -3.294  -4.092  1.00  0.00           H  
HETATM 1026  H2  TIP3 1654       8.931  -4.269  -5.229  1.00  0.00           H  
HETATM 1028  OH2 TIP3 1944       8.661   2.391   6.675  1.00 25.00           O  
HETATM 1030  H1  TIP3 1944       8.807   2.199   7.601  1.00  0.00           H  
HETATM 1032  H2  TIP3 1944       7.968   3.052   6.674  1.00  0.00           H  
HETATM 1033  OH2 TIP3 5593       8.155   0.376  -0.141  1.00 25.00           O  
HETATM 1034  H1  TIP3 5593       8.876   0.507   0.474  1.00  0.00           H  
HETATM 1035  H2  TIP3 5593       8.312  -0.490  -0.516  1.00  0.00           H  
HETATM 1036  OH2 TIP3 5676       8.633  -2.152  -1.247  1.00 25.00           O  
HETATM 1037  H1  TIP3 5676       9.173  -2.818  -0.821  1.00  0.00           H  
HETATM 1038  H2  TIP3 5676       9.064  -1.994  -2.086  1.00  0.00           H  
HETATM 1039  OH2 TIP3 6204       6.599  -6.541  -0.492  1.00 25.00           O  
HETATM 1041  H1  TIP3 6204       6.537  -5.769  -1.055  1.00  0.00           H   
HETATM 1043  H2  TIP3 6204       5.785  -6.534   0.013  1.00  0.00           H  
HETATM 1045  OH2 TIP3 6299       9.870   7.295  -2.564  1.00 25.00           O  
HETATM 1046  H1  TIP3 6299       9.603   7.721  -1.750  1.00  0.00           H  
HETATM 1047  H2  TIP3 6299      10.789   7.538  -2.671  1.00  0.00           H  
HETATM 1048  OH2 TIP3 9228      13.675   1.952   3.511  1.00 25.00           O  
HETATM 1049  H1  TIP3 9228      14.192   2.626   3.069  1.00  0.00           H  
HETATM 1050  H2  TIP3 9228      12.819   2.358   3.650  1.00  0.00           H  
ENDMDL
CONECT   14   15   16
CONECT   15   14
CONECT   16   14
CONECT   94  109
CONECT  109   94  110  119
CONECT  110  109  111  113  120
CONECT  111  110  112
CONECT  112  111
CONECT  113  110  114  121  122
CONECT  114  113  115  116
CONECT  115  114  123  118
CONECT  116  114  117
CONECT  117  116  118  124
CONECT  118  117  115  125
CONECT  119  109
CONECT  120  110
CONECT  121  113
CONECT  122  113
CONECT  123  115
CONECT  124  117
CONECT  125  118
CONECT  126  128  130
CONECT  127  129  131
CONECT  128  126
CONECT  129  127
CONECT  130  126
CONECT  131  127
CONECT  132  133  134
CONECT  133  132
CONECT  134  132
CONECT  135  136  137
CONECT  136  135
CONECT  137  135
CONECT  138  139  140
CONECT  139  138
CONECT  140  138
CONECT  141  142  143
CONECT  142  141
CONECT  143  141
CONECT  531  543
CONECT  543  531  544  553
CONECT  544  543  545  547  554
CONECT  545  544  546  560
CONECT  546  545
CONECT  547  544  548  555  556
CONECT  548  547  549  550
CONECT  549  548  557  552
CONECT  550  548  551
CONECT  551  550  552  558
CONECT  552  551  549  559
CONECT  553  543
CONECT  554  544
CONECT  555  547
CONECT  556  547
CONECT  557  549
CONECT  558  551
CONECT  559  552
CONECT  560  545
CONECT  573  581
CONECT  576  933
CONECT  581  573  582  591
CONECT  582  581  583  585  592
CONECT  583  582  584
CONECT  584  583
CONECT  585  582  586  593  594
CONECT  586  585  587  588
CONECT  587  586  595  590
CONECT  588  586  589
CONECT  589  588  590  596
CONECT  590  589  587  597
CONECT  591  581
CONECT  592  582
CONECT  593  585
CONECT  594  585
CONECT  595  587
CONECT  596  589
CONECT  597  590
CONECT  751  752  761
CONECT  752  751  753  755  762
CONECT  753  752  754
CONECT  754  753
CONECT  755  752  756  763  764
CONECT  756  755  757  758
CONECT  757  756  765  760
CONECT  758  756  759
CONECT  759  758  760  766
CONECT  760  759  757  767
CONECT  761  751
CONECT  762  752
CONECT  763  755
CONECT  764  755
CONECT  765  757
CONECT  766  759
CONECT  767  760
CONECT  768  769  770
CONECT  769  768
CONECT  770  768
CONECT  841  856
CONECT  856  841  857  866
CONECT  857  856  858  860  867
CONECT  858  857  859  873
CONECT  859  858
CONECT  860  857  861  868  869
CONECT  861  860  862  863
CONECT  862  861  871  865
CONECT  863  861  864  870
CONECT  864  863  865  872
CONECT  865  864  862
CONECT  866  856
CONECT  867  857
CONECT  868  860
CONECT  869  860
CONECT  870  863
CONECT  871  862
CONECT  872  864
CONECT  873  858
CONECT  931 1003 1004  935  954
CONECT  932  936  977  982  961
CONECT  933  576  937  962  978
CONECT  934 1005 1006  938  963
CONECT  935  931  939  999 1000
CONECT  936  932 1007 1008 1009
CONECT  937  933  992  993  994
CONECT  938  934  940 1001 1002
CONECT  939  935  952  958
CONECT  940  938  953  959
CONECT  941  948  989  967
CONECT  942  990  949  964
CONECT  943  951  991  966
CONECT  944  974  975  976  960
CONECT  945  979  980  981  955
CONECT  946  986  987  988  956
CONECT  947  983  984  985  957
CONECT  948  941  954  968
CONECT  949  942  955  969
CONECT  950  956  970  973
CONECT  951  943  957  971
CONECT  952  939
CONECT  953  940
CONECT  954  948  931  960
CONECT  955  949  945  961
CONECT  956  950  946  962 1010
CONECT  957  951  947  963
CONECT  958  939
CONECT  959  940
CONECT  960  954  944  964
CONECT  961  955  932  965
CONECT  962  933  956 1011  966
CONECT  963  934  957  967
CONECT  964  960  942  968
CONECT  965  961  969  972
CONECT  966  943  962  970
CONECT  967  941  963  971
CONECT  968  948  964  995
CONECT  969  965  949  996
CONECT  970  950  966  997
CONECT  971  951  967  998
CONECT  972  965
CONECT  973  950
CONECT  974  944
CONECT  975  944
CONECT  976  944
CONECT  977  932
CONECT  978  933
CONECT  979  945
CONECT  980  945
CONECT  981  945
CONECT  982  932
CONECT  983  947
CONECT  984  947
CONECT  985  947
CONECT  986  946
CONECT  987  946
CONECT  988  946
CONECT  989  941
CONECT  990  942
CONECT  991  943
CONECT  992  937
CONECT  993  937
CONECT  994  937
CONECT  995  968
CONECT  996  969
CONECT  997  970
CONECT  998  971
CONECT  999  935
CONECT 1000  935
CONECT 1001  938
CONECT 1002  938
CONECT 1003  931
CONECT 1004  931
CONECT 1005  934
CONECT 1006  934
CONECT 1007  936
CONECT 1008  936
CONECT 1009  936
CONECT 1010  956
CONECT 1011  962
CONECT 1012 1013 1014
CONECT 1013 1012
CONECT 1014 1012
CONECT 1015 1016 1017
CONECT 1016 1015
CONECT 1017 1015
CONECT 1018 1019 1020
CONECT 1019 1018
CONECT 1020 1018
CONECT 1021 1022 1023
CONECT 1022 1021
CONECT 1023 1021
CONECT 1024 1025 1026
CONECT 1025 1024
CONECT 1026 1024
CONECT 1027 1029 1031
CONECT 1028 1030 1032
CONECT 1029 1027
CONECT 1030 1028
CONECT 1031 1027
CONECT 1032 1028
CONECT 1033 1034 1035
CONECT 1034 1033
CONECT 1035 1033
CONECT 1036 1037 1038
CONECT 1037 1036
CONECT 1038 1036
CONECT 1039 1041 1043
CONECT 1040 1042 1044
CONECT 1041 1039
CONECT 1042 1040
CONECT 1043 1039
CONECT 1044 1040
CONECT 1045 1046 1047
CONECT 1046 1045
CONECT 1047 1045
CONECT 1048 1049 1050
CONECT 1049 1048
CONECT 1050 1048
END
